# Supplementary material for: Comparative Proteomics and Interactome Analysis of the SARS-CoV-2 Nucleocapsid Protein in Human and Bat Cell Lines
Source: Viruses. 2024 Jul 11;16(7):1117. doi: 10.3390/v16071117 (PMC11281661; doi:10.3390/v16071117)
Supplement: Supplementary file 1 [file viruses-16-01117-s001.zip]

Archive with 2 entries (2 files):
- FIGURE S2.png
- TABLE S3 CORRECTED 030724 AND S4 METASCAPE ANALYSIS BAT HUMAN ANNOTATION ENRICHMENT 100624.xlsx
