# Supplementary material for: Comparative Proteomics and Interactome Analysis of the SARS-CoV-2 Nucleocapsid Protein in Human and Bat Cell Lines
Source: Viruses. 2024 Jul 11;16(7):1117. doi: 10.3390/v16071117 (PMC11281661; doi:10.3390/v16071117)
Supplement: Supplementary file 1 [file viruses-16-01117-s001.zip › TABLE S3 CORRECTED 030724 AND S4 METASCAPE ANALYSIS BAT HUMAN ANNOTATION ENRICHMENT 100624.xlsx]

## Sheet: Annotation
original_id	BAT	HUMAN	Gene Symbol	Description	Disease & Drugs (ChatGPT)	Biological Process (GO)	Kinase Class (UniProt)	Protein Function (Protein Atlas)	Subcellular Location (Protein Atlas)	Drug (DrugBank)	Canonical Pathways_x000D_	Hallmark Gene Sets_x000D_
Q8NE71	1	0	ABCF1	ATP binding cassette subfamily F member 1	There is limited information available on the disease implications of ABCF1. However, some studies have suggested that this gene may be involved in the development and progression of certain cancers, including breast cancer and hepatocellular carcinoma. Targeted drug discovery efforts for ABCF1 are also limited, as the function of this gene is not well understood. However, some studies have sugge…	GO:0006412 translation;GO:0043043 peptide biosynthetic process;GO:0006518 peptide metabolic process		Predicted intracellular proteins; Transporters:Primary Active Transporters	Cytosol (Enhanced)
P55265	0	1	ADAR	adenosine deaminase RNA specific	Dyschromatosis symmetrica hereditaria (DSH) is a rare genetic disorder caused by mutations in the ADAR gene. DSH is characterized by hyperpigmented and hypopigmented macules on the face, trunk, and extremities. There is currently no cure for DSH, and treatment is mainly symptomatic. However, targeted drug discovery efforts are underway to develop therapies that can correct the underlying genetic …	GO:0044387 negative regulation of protein kinase activity by regulation of protein phosphorylation;GO:0006382 adenosine to inosine editing;GO:1903944 negative regulation of hepatocyte apoptotic process		Human disease related genes:Skin diseases:Skin and soft tissue diseases; Enzymes; Disease related genes; Potential drug targets; ENZYME proteins:Hydrolases; Predicted intracellular proteins; Human disease related genes:Immune system diseases:Other immune system diseases	Nucleoli (Enhanced); Additional: Nucleoplasm			(M5911)HALLMARK INTERFERON ALPHA RESPONSE; (M5913)HALLMARK INTERFERON GAMMA RESPONSE
Q86V81	1	1	ALYREF	Aly/REF export factor	Mutations in the ALYREF gene have been linked to various diseases, including cancer and neurodegenerative disorders. In cancer, ALYREF has been shown to be overexpressed in several types of tumors, including breast, lung, and prostate cancer. Targeting ALYREF has been proposed as a potential therapeutic strategy for cancer treatment. In neurodegenerative disorders, ALYREF has been implicated in t…	GO:0044417 translocation of molecules into host;GO:0046784 viral mRNA export from host cell nucleus;GO:0031297 replication fork processing		Predicted intracellular proteins	Nuclear speckles;Nucleoplasm (Approved)			(M5898)HALLMARK DNA REPAIR
O94973	1	0	AP2A2	adaptor related protein complex 2 subunit alpha 2	Mutations in the AP2A2 gene have been associated with several diseases, including autism spectrum disorder, schizophrenia, and cancer. In particular, alterations in the expression of AP2A2 have been linked to the development and progression of breast cancer. As a result, there has been interest in developing drugs that target AP-2 and its associated proteins as a potential therapeutic strategy fo…	GO:0098884 postsynaptic neurotransmitter receptor internalization;GO:0140239 postsynaptic endocytosis;GO:0099590 neurotransmitter receptor internalization		Transporters; Predicted intracellular proteins	Vesicles (Supported); Additional: Nucleoplasm
P63010	1	0	AP2B1	adaptor related protein complex 2 subunit beta 1	Mutations in the AP2B1 gene have been associated with several diseases, including intellectual disability, autism spectrum disorder, and cancer. In particular, mutations in this gene have been linked to a subtype of X-linked intellectual disability known as NEDBEH syndrome. Additionally, dysregulation of AP2B1 expression has been observed in various types of cancer, including breast, lung, and pa…	GO:0098884 postsynaptic neurotransmitter receptor internalization;GO:0140239 postsynaptic endocytosis;GO:0099590 neurotransmitter receptor internalization		Transporters; Cancer-related genes:Candidate cancer biomarkers; Predicted intracellular proteins	Vesicles (Supported)			(M5910)HALLMARK PROTEIN SECRETION
Q96CW1	1	0	AP2M1	adaptor related protein complex 2 subunit mu 1	AP2M1 has been implicated in several diseases, including cancer, infectious diseases, and neurological disorders. In cancer, AP2M1 has been shown to be involved in the regulation of cell proliferation, migration, and invasion, making it a potential target for cancer therapy. In infectious diseases, AP2M1 has been found to be involved in the entry of viruses into host cells, making it a potential …	GO:1900244 positive regulation of synaptic vesicle endocytosis;GO:0098884 postsynaptic neurotransmitter receptor internalization;GO:0140239 postsynaptic endocytosis		Disease related genes; Potential drug targets; Human disease related genes:Other diseases:Mental and behavioural disorders; Predicted intracellular proteins; Transporters	Plasma membrane (Supported)		(M243)PID ARF 3PATHWAY	(M5910)HALLMARK PROTEIN SECRETION; (M5923)HALLMARK PI3K AKT MTOR SIGNALING
P53680	1	0	AP2S1	adaptor related protein complex 2 subunit sigma 1	Mutations in the AP2S1 gene have been associated with a rare genetic disorder called hereditary spastic paraplegia (HSP). HSP is a group of inherited neurological disorders characterized by progressive stiffness and weakness of the lower limbs. While there are currently no targeted drug discovery efforts specifically for AP2S1, there are several drugs on the market that have been successful in tr…	GO:0098884 postsynaptic neurotransmitter receptor internalization;GO:0140239 postsynaptic endocytosis;GO:0099590 neurotransmitter receptor internalization		Human disease related genes:Congenital disorders of metabolism:Congenital disorders of ion transport and metabolism; Disease related genes; Potential drug targets; Predicted intracellular proteins; Transporters				(M5910)HALLMARK PROTEIN SECRETION; (M5941)HALLMARK UV RESPONSE UP
Q92974	1	0	ARHGEF2	Rho/Rac guanine nucleotide exchange factor 2	ARHGEF2 has been implicated in several diseases, including cancer, cardiovascular disease, and neurological disorders. In cancer, ARHGEF2 has been shown to promote tumor growth and metastasis by activating Rho GTPases. In cardiovascular disease, ARHGEF2 has been linked to hypertension and atherosclerosis. In neurological disorders, ARHGEF2 has been associated with schizophrenia and bipolar disord…	GO:1902219 negative regulation of intrinsic apoptotic signaling pathway in response to osmotic stress;GO:0055059 asymmetric neuroblast division;GO:1902218 regulation of intrinsic apoptotic signaling pathway in response to osmotic stress		Human disease related genes:Congenital malformations:Congenital malformations of the nervous system; Disease related genes; Predicted intracellular proteins			(M69)PID REELIN PATHWAY; (M241)PID RAC1 REG PATHWAY; (M68)PID RHOA REG PATHWAY	(M5893)HALLMARK MITOTIC SPINDLE
P36542	1	0	ATP5F1C	ATP synthase F1 subunit gamma	Mutations in ATP5F1C have been associated with various mitochondrial disorders, including Leigh syndrome, a severe neurological disorder characterized by progressive loss of motor and cognitive functions, and mitochondrial complex V deficiency, a rare genetic disorder that affects the function of ATP synthase and leads to a wide range of symptoms, such as muscle weakness, developmental delay, and…	GO:0042776 proton motive force-driven mitochondrial ATP synthesis;GO:0015986 proton motive force-driven ATP synthesis;GO:0006754 ATP biosynthetic process		Predicted intracellular proteins; Transporters:Primary Active Transporters		Quercetin; 1-ACETYL-2-CARBOXYPIPERIDINE; AUROVERTIN B; Piceatannol; N1-(2-AMINO-4-METHYLPENTYL)OCTAHYDRO-PYRROLO[1,2-A] PYRIMIDINE		(M5936)HALLMARK OXIDATIVE PHOSPHORYLATION
Q99700	1	0	ATXN2	ataxin 2	There are currently no FDA-approved drugs specifically targeting ATXN2-related diseases. However, there are ongoing drug discovery efforts aimed at developing therapies for spinocerebellar ataxia-2 and other microsatellite-expansion diseases. One approach is to target the toxic gain-of-function of the expanded polyglutamine tract in the ATXN2 protein. Small molecules that bind to the expanded pol…	GO:0033962 P-body assembly;GO:0002091 negative regulation of receptor internalization;GO:0034063 stress granule assembly		Disease related genes; Human disease related genes:Nervous system diseases:Neurodegenerative diseases; Predicted intracellular proteins	Cytosol (Enhanced)			(M5892)HALLMARK CHOLESTEROL HOMEOSTASIS
Q8WWM7	1	0	ATXN2L	ataxin 2 like	Currently, there is limited information on the disease implications of ATXN2L. However, as it belongs to the spinocerebellar ataxia (SCAs) family, it is possible that mutations in this gene could contribute to the development of SCAs and other related neurodegenerative disorders. Targeted drug discovery efforts for SCAs have focused on identifying compounds that can modulate the expression or act…	GO:0034063 stress granule assembly;GO:0140694 non-membrane-bounded organelle assembly;GO:0016071 mRNA metabolic process		Predicted intracellular proteins	Cytosol (Enhanced)
Q13895	0	1	BYSL	bystin like	There is limited information available on the disease implications of BYSL. However, recent studies have suggested that BYSL may play a role in cancer progression and metastasis. Specifically, BYSL has been found to be overexpressed in several types of cancer, including breast, lung, and ovarian cancer. Targeted drug discovery efforts for BYSL are still in the early stages, but there is potential…	GO:1904749 regulation of protein localization to nucleolus;GO:0001829 trophectodermal cell differentiation;GO:0000462 maturation of SSU-rRNA from tricistronic rRNA transcript (SSU-rRNA, 5.8S rRNA, LSU-rRNA)		Predicted intracellular proteins	Mitotic chromosome;Nucleoli;Nucleoli rim (Enhanced); Additional: Nucleoplasm			(M5928)HALLMARK MYC TARGETS V2
E9PRG8	0	1	C11orf98	chromosome 11 open reading frame 98	Unfortunately, there is currently very limited information available on the disease implications and targeted drug discovery efforts for C11orf98. As the function of the encoded protein is not well understood, it is difficult to speculate on potential disease associations or drug targets. Additionally, there are no known drugs on the market that specifically target C11orf98. However, as research …			Predicted intracellular proteins
Q14444	1	1	CAPRIN1	cell cycle associated protein 1	CAPRIN1 has been implicated in several diseases, including cancer, neurodegenerative disorders, and viral infections. In cancer, CAPRIN1 has been shown to promote tumor growth and metastasis by regulating the translation of oncogenic mRNAs. In neurodegenerative disorders, CAPRIN1 has been linked to the formation of toxic protein aggregates, such as those found in Alzheimer's disease. Additionally…	GO:0106288 regulation of deadenylation-dependent decapping of nuclear-transcribed mRNA;GO:0062029 positive regulation of stress granule assembly;GO:0062028 regulation of stress granule assembly		Predicted intracellular proteins	Cytosol (Enhanced)
Q6NZI2	1	0	CAVIN1	caveolae associated protein 1	Mutations in the CAVIN1 gene have been associated with a rare disorder called CAVIN1-related lipodystrophy and muscular dystrophy (CRLMD). This disorder is characterized by a loss of adipose tissue, leading to metabolic abnormalities such as insulin resistance, hypertriglyceridemia, and diabetes. Patients with CRLMD also exhibit muscle weakness and wasting, which can progress to severe muscular d…	GO:0006363 termination of RNA polymerase I transcription;GO:0006361 transcription initiation at RNA polymerase I promoter;GO:0009303 rRNA transcription		Human disease related genes:Congenital disorders of metabolism:Other congenital disorders of metabolism; Disease related genes; Predicted intracellular proteins	Plasma membrane (Supported); Additional: Vesicles			(M5891)HALLMARK HYPOXIA; (M5905)HALLMARK ADIPOGENESIS
P35520	1	0	CBS	cystathionine beta-synthase	Mutations in the CBS gene can lead to cystathionine beta-synthase deficiency (CBSD), which is an autosomal recessive disorder that affects the metabolism of the amino acid methionine. This can result in elevated levels of homocysteine in the blood and urine, leading to a range of symptoms including intellectual disability, lens dislocation, skeletal abnormalities, and cardiovascular disease. Trea…	GO:0006535 cysteine biosynthetic process from serine;GO:0019343 cysteine biosynthetic process via cystathionine;GO:0043418 homocysteine catabolic process		ENZYME proteins:Lyases; Enzymes; Human disease related genes:Congenital disorders of metabolism:Congenital disorders of amino acid metabolism; Disease related genes; Potential drug targets; Predicted intracellular proteins	Vesicles (Approved); Additional: Nucleoli	Pyridoxal phosphate; Ademetionine; Serine; Cysteine		(M5892)HALLMARK CHOLESTEROL HOMEOSTASIS
Q8N163	1	0	CCAR2	cell cycle and apoptosis regulator 2	CCAR2 has been implicated in various diseases, including cancer, Alzheimer's disease, and cardiovascular disease. In cancer, CCAR2 has been shown to play a role in promoting tumor growth and metastasis. Targeting CCAR2 has been proposed as a potential therapeutic strategy for cancer treatment. Several studies have identified small molecules that can inhibit CCAR2 activity, including a compound ca…	GO:2000003 positive regulation of DNA damage checkpoint;GO:0043653 mitochondrial fragmentation involved in apoptotic process;GO:1901978 positive regulation of cell cycle checkpoint		Predicted intracellular proteins	Nuclear bodies;Nucleoplasm (Enhanced)
Q96CT7	0	1	CCDC124	coiled-coil domain containing 124	There is limited information available on the disease implications of CCDC124. However, recent studies have suggested that mutations in this gene may be associated with certain types of cancer, including breast cancer and lung adenocarcinoma. Targeted drug discovery efforts for CCDC124 are currently underway, with a focus on developing small molecule inhibitors that can selectively target the pro…	GO:0006366 transcription by RNA polymerase II;GO:0051301 cell division;GO:0006351 DNA-templated transcription		Predicted intracellular proteins	Cytosol;Plasma membrane (Enhanced)
P60953	1	0	CDC42	cell division cycle 42	CDC42 has been implicated in various diseases, including cancer, neurological disorders, and cardiovascular diseases. Aberrant activation of CDC42 has been observed in several types of cancer, including breast, colon, and pancreatic cancer, and is associated with tumor progression and metastasis. Therefore, targeting CDC42 has emerged as a potential therapeutic strategy for cancer treatment. Seve…	GO:0060661 submandibular salivary gland formation;GO:0090135 actin filament branching;GO:0086101 endothelin receptor signaling pathway involved in heart process		Enzymes; Disease related genes; Potential drug targets; ENZYME proteins:Hydrolases; RAS pathway related proteins; Predicted intracellular proteins	Cytokinetic bridge;Microtubules (Supported)	Aminophosphonic acid-guanylate ester; Guanosine-5'-Diphosphate	(M64)PID S1P S1P4 PATHWAY; (M163)PID LIS1 PATHWAY; (M72)PID NECTIN PATHWAY	(M5893)HALLMARK MITOTIC SPINDLE
Q99459	0	1	CDC5L	cell division cycle 5 like	Mutations in the CDC5L gene have been associated with various diseases, including cancer. In particular, overexpression of CDC5L has been observed in several types of cancer, including breast, lung, and liver cancer. As a result, there has been interest in developing drugs that target CDC5L as a potential cancer therapy. However, there are currently no FDA-approved drugs that specifically target …	GO:0000077 DNA damage checkpoint signaling;GO:0031570 DNA integrity checkpoint signaling;GO:0042770 signal transduction in response to DNA damage		Transcription factors:Helix-turn-helix domains; Disease related genes; Predicted intracellular proteins	Nucleoplasm (Supported)			(M5941)HALLMARK UV RESPONSE UP
Q9Y3Y2	0	1	CHTOP	chromatin target of PRMT1	There is limited information available on the disease implications of CHTOP. However, recent studies have suggested that CHTOP may play a role in glioblastoma, a type of brain cancer. Targeted drug discovery efforts for CHTOP are also limited, as the function of the protein is not yet fully understood. However, there have been some studies exploring the potential of targeting CHTOP in cancer ther…	GO:0051096 positive regulation of helicase activity;GO:0051095 regulation of helicase activity;GO:0032781 positive regulation of ATP-dependent activity		Predicted intracellular proteins	Nuclear speckles (Supported)
Q07065	1	0	CKAP4	cytoskeleton associated protein 4	There is limited information available on the disease implications and targeted drug discovery efforts for CKAP4. However, some studies have suggested that CKAP4 may play a role in cancer progression and metastasis. For example, one study found that CKAP4 expression was significantly higher in breast cancer tissues compared to normal breast tissues, and that high CKAP4 expression was associated w…			Transporters:Accessory Factors Involved in Transport; Predicted intracellular proteins				(M5947)HALLMARK IL2 STAT5 SIGNALING
P62633	0	1	CNBP	CCHC-type zinc finger nucleic acid binding protein	The expansion of CCTG repeats in the first intron of the CNBP gene has been linked to myotonic dystrophy type 2 (DM2), a rare genetic disorder characterized by muscle weakness and wasting, as well as cardiac and respiratory problems. There are currently no targeted drug therapies available for DM2, but research efforts are ongoing to identify potential drug targets and develop effective treatment…	GO:0071919 G-quadruplex DNA formation;GO:2000767 positive regulation of cytoplasmic translation;GO:2000765 regulation of cytoplasmic translation		Cancer-related genes; Disease related genes; Human disease related genes:Musculoskeletal diseases:Muscular diseases; Predicted intracellular proteins	Nucleoplasm (Approved); Additional: Cytosol			(M5949)HALLMARK PEROXISOME; (M5926)HALLMARK MYC TARGETS V1
P53621	0	1	COPA	COPI coat complex subunit alpha	Mutations in the COPA gene have been associated with a rare autoimmune disorder called autoimmune interstitial lung, joint, and kidney disease (AILJKD). AILJKD is characterized by inflammation and damage to the lungs, joints, and kidneys, leading to respiratory failure, arthritis, and renal failure. Targeted drug discovery efforts for AILJKD are currently underway, with a focus on identifying dru…	GO:0030157 pancreatic juice secretion;GO:0032941 secretion by tissue;GO:0006891 intra-Golgi vesicle-mediated transport		Predicted intracellular proteins; Disease related genes; Predicted secreted proteins; Human disease related genes:Immune system diseases:Allergies and autoimmune diseases	Cytosol;Nucleoplasm (Approved); Additional: Golgi apparatus		(M243)PID ARF 3PATHWAY; (M195)PID CMYB PATHWAY	(M5930)HALLMARK EPITHELIAL MESENCHYMAL TRANSITION
Q9BZB8	1	0	CPEB1	cytoplasmic polyadenylation element binding protein 1	CPEB1 has been implicated in several diseases, including cancer, neurological disorders, and cardiovascular diseases. In cancer, CPEB1 has been shown to promote tumor growth and metastasis by regulating the translation of specific mRNAs. Targeting CPEB1 has been proposed as a potential therapeutic strategy for cancer treatment. In neurological disorders, CPEB1 has been linked to synaptic plastici…	GO:2000766 negative regulation of cytoplasmic translation;GO:2000765 regulation of cytoplasmic translation;GO:0071230 cellular response to amino acid stimulus		Predicted intracellular proteins	Cytosol;Nucleoplasm (Supported)		(M242)PID AURORA A PATHWAY
O75534	1	0	CSDE1	cold shock domain containing E1	CSDE1 has been implicated in various diseases, including cancer, neurodegenerative disorders, and viral infections. In cancer, CSDE1 has been shown to promote tumor growth and metastasis by regulating the expression of genes involved in cell proliferation, migration, and invasion. In neurodegenerative disorders, CSDE1 has been linked to the formation of protein aggregates and the dysregulation of…	GO:0070966 nuclear-transcribed mRNA catabolic process, no-go decay;GO:0070934 CRD-mediated mRNA stabilization;GO:0075522 IRES-dependent viral translational initiation		Cancer-related genes:Mutational cancer driver genes; Predicted intracellular proteins	Cytosol (Supported); Additional: Golgi apparatus;Plasma membrane		(M254)PID MYC REPRESS PATHWAY
Q92499	1	0	DDX1	DEAD-box helicase 1	There is limited information available on the disease implications of DDX1. However, recent studies have suggested that DDX1 may play a role in the development and progression of certain cancers, including breast cancer and glioblastoma. Targeted drug discovery efforts for DDX1 are still in the early stages, but there is growing interest in developing small molecule inhibitors that can selectivel…	GO:0002733 regulation of myeloid dendritic cell cytokine production;GO:0002735 positive regulation of myeloid dendritic cell cytokine production;GO:1903608 protein localization to cytoplasmic stress granule		ENZYME proteins:Hydrolases; Enzymes; Predicted intracellular proteins	Nucleoplasm (Supported); Additional: Cytosol
Q92841	1	0	DDX17	DEAD-box helicase 17	There is limited information available on the disease implications of DDX17. However, recent studies have suggested that DDX17 may play a role in cancer progression and metastasis. Specifically, DDX17 has been shown to be overexpressed in several types of cancer, including breast, lung, and liver cancer. Targeted drug discovery efforts for DDX17 are still in the early stages, but there is potenti…	GO:2001014 regulation of skeletal muscle cell differentiation;GO:0030520 intracellular estrogen receptor signaling pathway;GO:0010586 miRNA metabolic process		ENZYME proteins:Hydrolases; Enzymes; Predicted intracellular proteins	Nuclear speckles (Supported)		(M200)PID ERA GENOMIC PATHWAY
Q9NR30	1	1	DDX21	DExD-box helicase 21	DDX21 has been implicated in various diseases, including cancer, viral infections, and autoimmune disorders. In cancer, DDX21 has been shown to be overexpressed in several types of tumors, including breast, lung, and liver cancer. Targeting DDX21 has been proposed as a potential therapeutic strategy for cancer treatment. In viral infections, DDX21 has been shown to play a role in the innate immun…	GO:0062176 R-loop processing;GO:0002733 regulation of myeloid dendritic cell cytokine production;GO:0002735 positive regulation of myeloid dendritic cell cytokine production		ENZYME proteins:Hydrolases; Enzymes; Predicted intracellular proteins	Mitotic chromosome;Nucleoli rim (Enhanced); Additional: Nucleoplasm			(M5941)HALLMARK UV RESPONSE UP; (M5926)HALLMARK MYC TARGETS V1
Q9H8H2	1	0	DDX31	DEAD-box helicase 31	There is limited information available on the disease implications of DDX31. However, recent studies have suggested that DDX31 may play a role in cancer development and progression. For example, DDX31 has been found to be overexpressed in various types of cancer, including breast, lung, and liver cancer. Targeted drug discovery efforts for DDX31 are still in the early stages, but there is potenti…	GO:0042254 ribosome biogenesis;GO:0022613 ribonucleoprotein complex biogenesis;GO:0044085 cellular component biogenesis		ENZYME proteins:Hydrolases; Enzymes; Predicted intracellular proteins	Nucleoli (Supported); Additional: Golgi apparatus;Vesicles
O00571	0	1	DDX3X	DEAD-box helicase 3 X-linked	DDX3X has been implicated in various diseases, including cancer, viral infections, and neurological disorders. In cancer, DDX3X has been shown to be overexpressed in several types of tumors, including breast, lung, and liver cancer, and its overexpression is associated with poor prognosis. Targeting DDX3X has been explored as a potential therapeutic strategy for cancer, and several small molecule…	GO:0034159 regulation of toll-like receptor 8 signaling pathway;GO:0034161 positive regulation of toll-like receptor 8 signaling pathway;GO:0034157 positive regulation of toll-like receptor 7 signaling pathway		Enzymes; Disease related genes; Transporters:Transporter channels and pores; Potential drug targets; ENZYME proteins:Hydrolases; Human disease related genes:Other diseases:Mental and behavioural disorders; Predicted intracellular proteins; Cancer-related genes:Mutated cancer genes	Cytosol (Approved); Additional: Nucleoplasm
P17844	1	1	DDX5	DEAD-box helicase 5	DDX5 has been implicated in various diseases, including cancer, viral infections, and neurological disorders. In cancer, DDX5 has been shown to promote tumor growth and metastasis by regulating gene expression and alternative splicing. Targeting DDX5 has emerged as a potential therapeutic strategy for cancer treatment. Several small molecule inhibitors of DDX5 have been developed, including RK-33…	GO:0061614 miRNA transcription;GO:0031053 primary miRNA processing;GO:0043517 positive regulation of DNA damage response, signal transduction by p53 class mediator		Enzymes; ENZYME proteins:Hydrolases; Predicted intracellular proteins; Cancer-related genes:Mutational cancer driver genes; Cancer-related genes:Mutated cancer genes	Nucleoli;Nucleoplasm (Supported)	Artenimol	(M145)PID P53 DOWNSTREAM PATHWAY
Q9BQ39	0	1	DDX50	DExD-box helicase 50	There is limited information available on the disease implications of DDX50. However, recent studies have suggested that DDX50 may play a role in cancer progression and metastasis. For example, DDX50 has been found to be upregulated in various types of cancer, including breast, lung, and liver cancer. Targeted drug discovery efforts for DDX50 are currently limited, but there is potential for the …			ENZYME proteins:Hydrolases; Enzymes; Predicted intracellular proteins	Nucleoli (Enhanced)
O43143	1	0	DHX15	DEAH-box helicase 15	There is limited information available on the disease implications of DHX15 mutations. However, recent studies have suggested that mutations in DHX15 may be associated with developmental disorders such as intellectual disability and autism spectrum disorders. Targeted drug discovery efforts for DHX15 are still in the early stages, and there are currently no drugs on the market that specifically t…	GO:0140374 antiviral innate immune response;GO:0043279 response to alkaloid;GO:0043123 positive regulation of canonical NF-kappaB signal transduction		ENZYME proteins:Hydrolases; Enzymes; Predicted intracellular proteins	Nuclear speckles (Enhanced)			(M5926)HALLMARK MYC TARGETS V1
Q7L2E3	0	1	DHX30	DExH-box helicase 30	There is limited information available on the disease implications of DHX30. However, recent studies have suggested that mutations in DHX30 may be associated with developmental disorders such as intellectual disability and autism spectrum disorder. Targeted drug discovery efforts for DHX30 are also limited, as the exact role of the protein in disease pathogenesis is not well understood. However, …	GO:1902775 mitochondrial large ribosomal subunit assembly;GO:0061668 mitochondrial ribosome assembly;GO:0000027 ribosomal large subunit assembly		Enzymes; Human disease related genes:Congenital malformations:Congenital malformations of the nervous system; Disease related genes; Potential drug targets; ENZYME proteins:Hydrolases; Predicted intracellular proteins	Mitochondria (Supported); Additional: Cytosol
Q08211	0	1	DHX9	DExH-box helicase 9	DHX9 has been implicated in several diseases, including cancer, viral infections, and neurological disorders. In cancer, DHX9 has been shown to be overexpressed in various types of tumors, including breast, lung, and prostate cancer. Targeting DHX9 with small molecule inhibitors has been explored as a potential therapeutic strategy for cancer treatment. In viral infections, DHX9 has been shown to…	GO:0039695 DNA-templated viral transcription;GO:1905698 positive regulation of polysome binding;GO:1905696 regulation of polysome binding		ENZYME proteins:Hydrolases; Cancer-related genes:Mutational cancer driver genes; Enzymes; Predicted intracellular proteins	Nucleoplasm (Enhanced); Additional: Nucleoli
O60884	1	0	DNAJA2	DnaJ heat shock protein family (Hsp40) member A2	There is limited information available on the disease implications of DNAJA2. However, recent studies have suggested that mutations in this gene may be associated with neurodegenerative disorders such as Parkinson's disease and amyotrophic lateral sclerosis (ALS). Targeted drug discovery efforts for DNAJA2 are still in the early stages, but there is potential for the development of drugs that tar…	GO:0042026 protein refolding;GO:0009408 response to heat;GO:0009266 response to temperature stimulus		Predicted intracellular proteins	Cytosol;Nucleoli (Approved); Additional: Intermediate filaments
O75165	1	0	DNAJC13	DnaJ heat shock protein family (Hsp40) member C13	Mutations in the DNAJC13 gene have been associated with an increased risk of developing Parkinson's disease. This has led to efforts to develop drugs that target the protein encoded by this gene as a potential therapeutic strategy for Parkinson's disease. One example of a drug that has been developed to target DNAJC13 is the small molecule compound ML241. This compound has been shown to inhibit t…	GO:1902954 regulation of early endosome to recycling endosome transport;GO:2000641 regulation of early endosome to late endosome transport;GO:0007032 endosome organization		Disease related genes; Human disease related genes:Nervous system diseases:Neurodegenerative diseases	Vesicles (Supported); Additional: Cytosol
O60762	0	1	DPM1	dolichyl-phosphate mannosyltransferase subunit 1, catalytic	Mutations in the DPM1 gene are associated with congenital disorder of glycosylation type Ie (CDG-Ie), a rare genetic disorder characterized by abnormal glycosylation of proteins and lipids. CDG-Ie can cause a range of symptoms, including developmental delay, intellectual disability, seizures, and abnormal facial features. There are currently no targeted drug discovery efforts specifically for DPM…	GO:0019673 GDP-mannose metabolic process;GO:0035269 protein O-linked mannosylation;GO:0006488 dolichol-linked oligosaccharide biosynthetic process		Enzymes; Disease related genes; ENZYME proteins:Transferases; Potential drug targets; Human disease related genes:Congenital disorders of metabolism:Congenital disorders of glycan/glycoprotein metabolism; Predicted intracellular proteins
Q9Y295	1	0	DRG1	developmentally regulated GTP binding protein 1	There is limited information available on the disease implications of DRG1. However, some studies have suggested that DRG1 may play a role in cancer development and progression. For example, DRG1 has been found to be overexpressed in several types of cancer, including breast, lung, and pancreatic cancer. Targeted drug discovery efforts for DRG1 are also limited, as there are currently no drugs on…	GO:1901673 regulation of mitotic spindle assembly;GO:0031116 positive regulation of microtubule polymerization;GO:0090169 regulation of spindle assembly		Predicted intracellular proteins	Nuclear bodies;Nucleoplasm (Supported); Additional: Cytosol
Q14204	1	0	DYNC1H1	dynein cytoplasmic 1 heavy chain 1	Mutations in DYNC1H1 have been associated with several neurological disorders, including Charcot-Marie-Tooth disease (CMT) and spinal muscular atrophy (SMA). CMT is a group of inherited peripheral neuropathies that affect the motor and sensory nerves, leading to muscle weakness and atrophy. SMA is a genetic disorder that affects the motor neurons in the spinal cord, leading to muscle weakness and…	GO:1905832 positive regulation of spindle assembly;GO:0090235 regulation of metaphase plate congression;GO:0033962 P-body assembly		Disease related genes; Human disease related genes:Nervous system diseases:Neurodegenerative diseases; Human disease related genes:Other diseases:Mental and behavioural disorders; Predicted intracellular proteins	Centrosome;Cytosol (Supported)		(M163)PID LIS1 PATHWAY	(M5893)HALLMARK MITOTIC SPINDLE
Q99848	0	1	EBNA1BP2	EBNA1 binding protein 2	There is limited information available on the disease implications of EBNA1 binding protein 2 (EBNA1BP2). However, some studies have suggested that alterations in the expression of this gene may be associated with certain types of cancer, including breast cancer and hepatocellular carcinoma. As for targeted drug discovery efforts, there are currently no drugs specifically targeting EBNA1BP2. Howe…	GO:0042273 ribosomal large subunit biogenesis;GO:0006364 rRNA processing;GO:0016072 rRNA metabolic process		Predicted intracellular proteins	Nucleoli;Nucleoli rim (Enhanced); Additional: Mitotic chromosome
O43324	1	0	EEF1E1	eukaryotic translation elongation factor 1 epsilon 1	There is limited information on the disease implications of EEF1E1. However, recent studies have suggested that the protein may play a role in cancer development and progression. Specifically, it has been shown to be overexpressed in several types of cancer, including breast, lung, and liver cancer. Targeted drug discovery efforts for EEF1E1 are still in the early stages, but there is potential f…	GO:0043517 positive regulation of DNA damage response, signal transduction by p53 class mediator;GO:2000774 positive regulation of cellular senescence;GO:1901798 positive regulation of signal transduction by p53 class mediator		Predicted intracellular proteins	Cytosol;Nucleoplasm (Supported)			(M5924)HALLMARK MTORC1 SIGNALING
P05198	1	0	EIF2S1	eukaryotic translation initiation factor 2 subunit alpha	Mutations in EIF2S1 have been associated with various diseases, including intellectual disability, seizures, and microcephaly. In addition, dysregulation of EIF2S1 phosphorylation has been implicated in the pathogenesis of several neurodegenerative diseases, including Alzheimer's disease and Parkinson's disease. Targeted drug discovery efforts have focused on developing small molecule inhibitors …	GO:1990737 response to manganese-induced endoplasmic reticulum stress;GO:1904373 response to kainic acid;GO:2000676 positive regulation of type B pancreatic cell apoptotic process		Predicted intracellular proteins	Cytosol (Enhanced)		(M66)PID MYC ACTIV PATHWAY	(M5922)HALLMARK UNFOLDED PROTEIN RESPONSE; (M5925)HALLMARK E2F TARGETS; (M5926)HALLMARK MYC TARGETS V1
P20042	1	1	EIF2S2	eukaryotic translation initiation factor 2 subunit beta	There is limited information available on the disease implications of EIF2S2. However, dysregulation of EIF-2 has been implicated in various diseases, including cancer, neurodegenerative disorders, and viral infections. Targeted drug discovery efforts for EIF-2 have focused on developing inhibitors that can selectively target the phosphorylation of the alpha subunit of EIF-2, which is a key regul…	GO:0002176 male germ cell proliferation;GO:0036093 germ cell proliferation;GO:0001731 formation of translation preinitiation complex		Predicted intracellular proteins; Cancer-related genes:Mutated cancer genes	Endoplasmic reticulum (Supported); Additional: Nucleoli			(M5924)HALLMARK MTORC1 SIGNALING; (M5926)HALLMARK MYC TARGETS V1
P41091	1	1	EIF2S3	eukaryotic translation initiation factor 2 subunit gamma	There are currently no targeted drug discovery efforts specifically focused on EIF2S3. However, dysregulation of the protein synthesis pathway, in which EIF2S3 plays a crucial role, has been implicated in various diseases, including cancer. As such, there are several drugs on the market that target this pathway, such as mTOR inhibitors (e.g. rapamycin) and eIF4E inhibitors (e.g. ribavirin). These…	GO:0001731 formation of translation preinitiation complex;GO:0002183 cytoplasmic translational initiation;GO:0006413 translational initiation		Human disease related genes:Congenital malformations:Other congenital malformations; Enzymes; Disease related genes; Potential drug targets; ENZYME proteins:Hydrolases; Predicted intracellular proteins		Guanosine-5'-Diphosphate		(M5941)HALLMARK UV RESPONSE UP
P38919	1	0	EIF4A3	eukaryotic translation initiation factor 4A3	EIF4A3 has been implicated in several diseases, including cancer, neurodegenerative disorders, and viral infections. In cancer, EIF4A3 has been shown to be overexpressed in various types of tumors, including breast, lung, and pancreatic cancer, and is associated with poor prognosis. Targeting EIF4A3 with small molecule inhibitors has been explored as a potential therapeutic strategy for cancer tr…	GO:0072714 response to selenite ion;GO:0072715 cellular response to selenite ion;GO:1904569 regulation of selenocysteine incorporation		Human disease related genes:Congenital malformations:Other congenital malformations; Enzymes; Disease related genes; Potential drug targets; ENZYME proteins:Hydrolases; Predicted intracellular proteins; Transporters:Primary Active Transporters	Nucleoplasm (Supported)			(M5922)HALLMARK UNFOLDED PROTEIN RESPONSE
Q04637	1	0	EIF4G1	eukaryotic translation initiation factor 4 gamma 1	EIF4G1 has been implicated in several diseases, including cancer, neurodegenerative disorders, and viral infections. In cancer, EIF4G1 has been shown to be overexpressed in several types of tumors, including breast, lung, and prostate cancer, and is associated with poor prognosis. Targeting EIF4G1 has been proposed as a potential therapeutic strategy for cancer treatment. In neurodegenerative dis…	GO:1905535 regulation of eukaryotic translation initiation factor 4F complex assembly;GO:1905537 positive regulation of eukaryotic translation initiation factor 4F complex assembly;GO:1905610 regulation of mRNA cap binding		Disease related genes; Human disease related genes:Nervous system diseases:Neurodegenerative diseases; Cancer-related genes:Candidate cancer biomarkers; Predicted intracellular proteins	Cytosol (Enhanced)		(M66)PID MYC ACTIV PATHWAY	(M5922)HALLMARK UNFOLDED PROTEIN RESPONSE
Q15717	1	0	ELAVL1	ELAV like RNA binding protein 1	ELAVL1 has been linked to several diseases, including cancer, neurodegenerative disorders, and autoimmune diseases. In cancer, ELAVL1 is highly expressed and has been shown to promote tumor growth and metastasis. Targeting ELAVL1 has emerged as a potential therapeutic strategy for cancer treatment. Several small molecule inhibitors and antisense oligonucleotides targeting ELAVL1 are currently bei…	GO:0060965 negative regulation of miRNA-mediated gene silencing;GO:0060149 negative regulation of post-transcriptional gene silencing;GO:0060967 negative regulation of gene silencing by regulatory ncRNA		Predicted intracellular proteins	Nucleoplasm (Supported); Additional: Cytosol;Nucleoli
Q9NQT5	0	1	EXOSC3	exosome component 3	There is limited information on the disease implications of EXOSC3 mutations. However, recent studies have linked mutations in this gene to pontocerebellar hypoplasia type 1b (PCH1b), a rare autosomal recessive neurodegenerative disorder characterized by cerebellar and pontine hypoplasia. Targeted drug discovery efforts for EXOSC3 are currently limited due to the lack of understanding of its role…	GO:0071034 CUT catabolic process;GO:0071043 CUT metabolic process;GO:0071029 nuclear ncRNA surveillance		Human disease related genes:Congenital malformations:Congenital malformations of the nervous system; Disease related genes; Predicted intracellular proteins	Nucleoplasm (Supported)
Q9NZB2	1	1	FAM120A	family with sequence similarity 120 member A	There is limited information available on the disease implications of FAM120A. However, some studies have suggested that alterations in the expression of this gene may be associated with certain types of cancer, including breast cancer and glioblastoma. Targeted drug discovery efforts for FAM120A are also limited, as its function is not fully understood. However, some studies have suggested that …			Predicted intracellular proteins	Cytosol (Enhanced)			(M5926)HALLMARK MYC TARGETS V1
Q9NX05	1	0	FAM120C	family with sequence similarity 120 member C	Mutations and deletions in the FAM120C gene have been associated with intellectual disability and autism spectrum disorder. However, the exact role of this gene in these disorders is not yet fully understood. Targeted drug discovery efforts for FAM120C are currently limited, as the function of the protein it encodes is not well characterized. However, research is ongoing to better understand the …			Predicted intracellular proteins	Nuclear membrane (Approved); Additional: Endoplasmic reticulum
Q8NCA5	1	0	FAM98A	family with sequence similarity 98 member A	There is limited information available on the disease implications of FAM98A. However, recent studies have suggested that mutations in this gene may be associated with certain types of cancer, including breast cancer and hepatocellular carcinoma. Targeted drug discovery efforts for FAM98A are still in the early stages, but there is potential for the development of drugs that target the protein's …	GO:0006388 tRNA splicing, via endonucleolytic cleavage and ligation;GO:0000394 RNA splicing, via endonucleolytic cleavage and ligation;GO:1900029 positive regulation of ruffle assembly		Predicted intracellular proteins	Vesicles (Approved)
P62861	1	1	FAU	FAU ubiquitin like and ribosomal protein S30 fusion	There is limited information on the disease implications of the FAU gene. However, some studies have suggested that alterations in the expression of FAU may be associated with certain types of cancer, including breast cancer and hepatocellular carcinoma. Targeted drug discovery efforts for FAU are also limited, but some studies have explored the potential of targeting the ubiquitin-proteasome sys…	GO:0002227 innate immune response in mucosa;GO:0002385 mucosal immune response;GO:0002251 organ or tissue specific immune response		Ribosomal proteins; Predicted intracellular proteins	Cytosol;Endoplasmic reticulum (Enhanced); Additional: Nucleoli
Q8IVF7	1	0	FMNL3	formin like 3	Mutations in the FMNL3 gene have been associated with various diseases, including cancer and developmental disorders. In particular, FMNL3 has been implicated in the progression of breast cancer, where it promotes tumor cell migration and invasion. As a result, there has been interest in developing drugs that target FMNL3 as a potential therapeutic strategy for cancer treatment. However, there ar…	GO:0046847 filopodium assembly;GO:0030866 cortical actin cytoskeleton organization;GO:0030865 cortical cytoskeleton organization		Predicted intracellular proteins	Golgi apparatus;Plasma membrane;Vesicles (Supported); Additional: Cytosol
Q06787	1	0	FMR1	fragile X messenger ribonucleoprotein 1	Fragile X syndrome (FXS) is caused by the expansion of the CGG trinucleotide repeat in the FMR1 gene. The expanded repeat leads to the silencing of the FMR1 gene and a deficiency in the FMRP protein, which is important for synaptic plasticity and cognitive function. There are currently no targeted drugs available for FXS, but several drugs have been tested in clinical trials, including mGluR5 ant…	GO:1901254 positive regulation of intracellular transport of viral material;GO:1900453 negative regulation of long-term synaptic depression;GO:1901252 regulation of intracellular transport of viral material		Human disease related genes:Reproductive system diseases:Reproductive system diseases; Disease related genes; Predicted intracellular proteins; Human disease related genes:Other congenital disorders:Chromosomal abnormalities	Cytosol (Enhanced)
P51114	1	0	FXR1	FMR1 autosomal homolog 1	Mutations in the FXR1 gene have been associated with various diseases, including ovarian cancer and intellectual disability. In ovarian cancer, FXR1 has been found to be overexpressed, and its knockdown has been shown to inhibit tumor growth and metastasis. Therefore, FXR1 is considered a potential therapeutic target for ovarian cancer. In terms of drug discovery efforts, small molecule inhibitor…	GO:0099577 regulation of translation at presynapse, modulating synaptic transmission;GO:0140244 regulation of translation at presynapse;GO:0051664 nuclear pore localization		Disease related genes; Human disease related genes:Musculoskeletal diseases:Muscular diseases; Predicted intracellular proteins	Cytosol (Enhanced)
P51116	0	1	FXR2	FMR1 autosomal homolog 2	FXR2 has been implicated in the development of fragile X cognitive disability syndrome (FXS), a genetic disorder that causes intellectual disability, behavioral and emotional problems, and physical abnormalities. FXR2 is closely related to FMRP, the protein that is absent or reduced in individuals with FXS. Studies have shown that FXR2 may play a role in regulating the translation of specific mRN…	GO:0099577 regulation of translation at presynapse, modulating synaptic transmission;GO:0140244 regulation of translation at presynapse;GO:0099547 regulation of translation at synapse, modulating synaptic transmission		Predicted intracellular proteins	Cytosol (Supported)
Q13283	1	1	G3BP1	G3BP stress granule assembly factor 1	G3BP1 has been implicated in several diseases, including cancer, viral infections, and neurodegenerative disorders. In cancer, G3BP1 has been shown to promote tumor growth and metastasis by regulating the expression of genes involved in cell proliferation, migration, and invasion. Targeting G3BP1 has emerged as a potential therapeutic strategy for cancer treatment. Several small molecule inhibito…	GO:0062029 positive regulation of stress granule assembly;GO:0062028 regulation of stress granule assembly;GO:0034063 stress granule assembly		ENZYME proteins:Hydrolases; Enzymes; Predicted intracellular proteins	Cytosol (Supported)			(M5901)HALLMARK G2M CHECKPOINT; (M5926)HALLMARK MYC TARGETS V1
Q9UN86	1	1	G3BP2	G3BP stress granule assembly factor 2	G3BP2 has been implicated in several diseases, including cancer, viral infections, and neurodegenerative disorders. In cancer, G3BP2 has been shown to promote tumor growth and metastasis, making it a potential target for cancer therapy. Targeted drug discovery efforts have focused on developing small molecule inhibitors of G3BP2, with some promising results in preclinical studies. However, no dru…	GO:0062029 positive regulation of stress granule assembly;GO:0007253 cytoplasmic sequestering of NF-kappaB;GO:0062028 regulation of stress granule assembly		Predicted intracellular proteins	Cytosol (Enhanced)			(M5905)HALLMARK ADIPOGENESIS
Q9BVP2	0	1	GNL3	G protein nucleolar 3	There is limited information available on the disease implications of GNL3. However, some studies have suggested that the protein may be involved in tumorigenesis and could potentially serve as a therapeutic target for cancer treatment. Targeted drug discovery efforts for GNL3 are currently underway, with a focus on identifying small molecule inhibitors that can selectively target the protein and…	GO:0033235 positive regulation of protein sumoylation;GO:1904816 positive regulation of protein localization to chromosome, telomeric region;GO:1904814 regulation of protein localization to chromosome, telomeric region		Predicted intracellular proteins	Nucleoli rim (Enhanced); Additional: Mitotic chromosome;Nuclear bodies			(M5928)HALLMARK MYC TARGETS V2; (M5926)HALLMARK MYC TARGETS V1
Q12849	0	1	GRSF1	G-rich RNA sequence binding factor 1	There is limited information on the disease implications of GRSF1. However, recent studies have suggested that GRSF1 may play a role in cancer progression and metastasis. Targeted drug discovery efforts for GRSF1 are currently underway, with a focus on developing small molecule inhibitors that can selectively target GRSF1 and inhibit its function. While there are currently no drugs on the market …	GO:0000962 positive regulation of mitochondrial RNA catabolic process;GO:0000960 regulation of mitochondrial RNA catabolic process;GO:0006378 mRNA polyadenylation		Predicted intracellular proteins	Mitochondria (Enhanced)
Q9BQ67	1	0	GRWD1	glutamate rich WD repeat containing 1	There is limited information available on the disease implications of GRWD1. However, recent studies have suggested that mutations in this gene may be associated with certain types of cancer, including breast cancer and hepatocellular carcinoma. Targeted drug discovery efforts for GRWD1 are still in the early stages, but there is potential for this protein to be targeted in cancer therapy. Curren…	GO:0006337 nucleosome disassembly;GO:0032986 protein-DNA complex disassembly;GO:0006334 nucleosome assembly		Predicted intracellular proteins	Nucleoli;Nucleoli rim (Enhanced); Additional: Nucleoplasm			(M5928)HALLMARK MYC TARGETS V2
P49841	0	1	GSK3B	glycogen synthase kinase 3 beta	GSK3B has been implicated in several diseases, including cancer, diabetes, bipolar disorder, and neurodegenerative diseases such as Parkinson's and Alzheimer's. In Parkinson's disease, GSK3B is thought to play a role in the accumulation of alpha-synuclein protein, which forms Lewy bodies in the brain. In Alzheimer's disease, GSK3B is involved in the formation of tau protein tangles and beta-amylo…	GO:0150101 regulation of microtubule anchoring at centrosome;GO:2000077 negative regulation of type B pancreatic cell development;GO:0071109 superior temporal gyrus development	yes	Kinases:CMGC Ser/Thr protein kinases; ENZYME proteins:Transferases; Enzymes; Predicted intracellular proteins	Nucleoplasm (Supported); Additional: Cytosol	Lithium cation; 3-[3-(2,3-Dihydroxy-Propylamino)-Phenyl]-4-(5-Fluoro-1-Methyl-1h-Indol-3-Yl)-Pyrrole-2,5-Dione; SB-409513; AR-AO-14418; Staurosporine; Indirubin-3'-monoxime; 6-bromoindirubin-3'-oxime; Alsterpaullone; Phosphoaminophosphonic Acid-Adenylate Ester; 2-(1,3-benzodioxol-5-yl)-5-[(3-fluoro-4-methoxybenzyl)sulfanyl]-1,3,4-oxadiazole; 5-[1-(4-methoxyphenyl)-1H-benzimidazol-6-yl]-1,3,4-oxad…	(M31)PID BETA CATENIN DEG PATHWAY; (M90)PID WNT CANONICAL PATHWAY; (M139)PID MYC PATHWAY	(M5923)HALLMARK PI3K AKT MTOR SIGNALING; (M5924)HALLMARK MTORC1 SIGNALING
O00178	1	0	GTPBP1	GTP binding protein 1	There is limited information available on the disease implications of GTPBP1. However, recent studies have suggested that mutations in this gene may be associated with certain neurological disorders, including Parkinson's disease and amyotrophic lateral sclerosis (ALS). Targeted drug discovery efforts for GTPBP1 are still in the early stages, and there are currently no drugs on the market that sp…	GO:0046039 GTP metabolic process;GO:0006414 translational elongation;GO:0009205 purine ribonucleoside triphosphate metabolic process		Predicted intracellular proteins	Cytosol;Golgi apparatus (Approved); Additional: Nuclear bodies
Q9BZE4	0	1	GTPBP4	GTP binding protein 4	There is limited information available on targeted drug discovery efforts for GTPBP4, and no drugs have been specifically developed to target this gene. However, GTPases have been targeted in drug discovery efforts for various diseases, including cancer and neurological disorders. For example, drugs that target the RAS family of GTPases have been developed for the treatment of cancer, and drugs t…	GO:0033341 regulation of collagen binding;GO:0033342 negative regulation of collagen binding;GO:0000463 maturation of LSU-rRNA from tricistronic rRNA transcript (SSU-rRNA, 5.8S rRNA, LSU-rRNA)		Predicted intracellular proteins	Nucleoli;Nucleoli rim (Supported); Additional: Nuclear membrane
Q92522	0	1	H1-10	H1.10 linker histone	There is limited information available on the disease implications of H1-10. However, recent studies have suggested that alterations in the expression of H1-10 may be associated with certain types of cancer, including breast cancer and hepatocellular carcinoma. Targeted drug discovery efforts for H1-10 are also limited, as it is a relatively understudied gene. However, there have been some studie…	GO:0030261 chromosome condensation;GO:0045910 negative regulation of DNA recombination;GO:0006334 nucleosome assembly		Predicted intracellular proteins	Nucleoli;Nucleoplasm (Supported); Additional: Mitotic chromosome;Nucleoli rim
P10412	0	1	H1-4	H1.4 linker histone, cluster member	There is limited information available on the disease implications of H1-4 gene mutations. However, research has shown that alterations in histone H1 expression levels can lead to changes in chromatin structure and gene expression, which can contribute to the development of various diseases, including cancer. Targeted drug discovery efforts for H1-4 are also limited, as it is a relatively underst…	GO:0030261 chromosome condensation;GO:0045910 negative regulation of DNA recombination;GO:0006334 nucleosome assembly		Disease related genes; Predicted intracellular proteins	Nuclear speckles (Supported); Additional: Cytosol	Copper	(M32)PID HDAC CLASSIII PATHWAY
Q99878	0	1	H2AC14	H2A clustered histone 14	There is limited information available on the disease implications of H2AC14. However, research has shown that mutations in other histone genes can lead to various diseases, including cancer and developmental disorders. Targeted drug discovery efforts for histone-related diseases have focused on developing inhibitors of histone deacetylases (HDACs), which are enzymes that regulate the acetylation…			Predicted intracellular proteins	Nucleoplasm (Supported)
Q16778	0	1	H2BC21	H2B clustered histone 21	There is limited information available on the disease implications of H2BC21. However, research has shown that mutations in histone genes can lead to various diseases, including cancer and developmental disorders. Targeted drug discovery efforts for H2BC21 are also limited, as it is not a well-studied gene. However, there is ongoing research on developing drugs that target histone proteins for ca…	GO:0002227 innate immune response in mucosa;GO:0002385 mucosal immune response;GO:0002251 organ or tissue specific immune response		Predicted intracellular proteins	Nucleoplasm (Approved); Additional: Cytosol
Q6NXT2	0	1	H3-5	H3.5 histone	There is limited information available on the disease implications of H3-5. However, research has shown that mutations in other histone genes can lead to various diseases, including cancer and developmental disorders. Therefore, it is possible that mutations in H3-5 could also contribute to disease development. As for targeted drug discovery efforts, histone-modifying enzymes have been identified…	GO:0030307 positive regulation of cell growth;GO:0045927 positive regulation of growth;GO:0001558 regulation of cell growth		Predicted intracellular proteins	Nucleoplasm (Supported)
Q9BYK8	1	0	HELZ2	helicase with zinc finger 2	There is limited information available on the disease implications of HELZ2. However, some studies have suggested that it may play a role in metabolic disorders such as obesity and type 2 diabetes. Targeted drug discovery efforts for HELZ2 are also limited, but some studies have explored the potential of targeting peroxisome proliferator activated receptor alpha (PPARα), which interacts with HELZ…	GO:0035194 regulatory ncRNA-mediated post-transcriptional gene silencing;GO:0016441 post-transcriptional gene silencing;GO:0031047 regulatory ncRNA-mediated gene silencing		Predicted intracellular proteins				(M5911)HALLMARK INTERFERON ALPHA RESPONSE; (M5913)HALLMARK INTERFERON GAMMA RESPONSE
Q13151	1	0	HNRNPA0	heterogeneous nuclear ribonucleoprotein A0	There is limited information available on the disease implications of HNRNPA0. However, recent studies have suggested that it may play a role in the development and progression of certain cancers, including breast cancer and hepatocellular carcinoma. Targeted drug discovery efforts for HNRNPA0 are also limited, but some studies have focused on developing small molecule inhibitors that can disrupt…	GO:0070935 3'-UTR-mediated mRNA stabilization;GO:0048255 mRNA stabilization;GO:0043489 RNA stabilization		Predicted intracellular proteins	Nucleoplasm (Enhanced)
P09651	1	1	HNRNPA1	heterogeneous nuclear ribonucleoprotein A1	Mutations in the HNRNPA1 gene have been linked to amyotrophic lateral sclerosis 20 (ALS20), a neurodegenerative disorder that affects motor neurons in the brain and spinal cord. Studies have shown that mutations in HNRNPA1 can lead to the accumulation of abnormal protein aggregates in motor neurons, which can contribute to the development of ALS20. Targeted drug discovery efforts for ALS20 have f…	GO:1903936 cellular response to sodium arsenite;GO:1903935 response to sodium arsenite;GO:0071243 cellular response to arsenic-containing substance		Disease related genes; Human disease related genes:Nervous system diseases:Neurodegenerative diseases; Human disease related genes:Musculoskeletal diseases:Muscular diseases; Predicted intracellular proteins	Nucleoplasm (Supported)		(M58)PID AR PATHWAY	(M5926)HALLMARK MYC TARGETS V1
P22626	1	1	HNRNPA2B1	heterogeneous nuclear ribonucleoprotein A2/B1	HNRNPA2B1 has been implicated in several diseases, including cancer, neurodegenerative disorders, and autoimmune diseases. In cancer, HNRNPA2B1 has been shown to regulate alternative splicing events that contribute to tumor progression and metastasis. Targeting HNRNPA2B1 has been proposed as a potential therapeutic strategy for cancer treatment. Several small molecule inhibitors of HNRNPA2B1 have…	GO:1905663 positive regulation of telomerase RNA reverse transcriptase activity;GO:1905661 regulation of telomerase RNA reverse transcriptase activity;GO:1990428 miRNA transport		Cancer-related genes; Disease related genes; Human disease related genes:Musculoskeletal diseases:Muscular diseases; Predicted intracellular proteins	Nucleoplasm (Supported)	Copper; Artenimol		(M5926)HALLMARK MYC TARGETS V1
P51991	1	0	HNRNPA3	heterogeneous nuclear ribonucleoprotein A3	HNRNPA3 has been implicated in several diseases, including amyotrophic lateral sclerosis (ALS), frontotemporal dementia (FTD), and inclusion body myopathy (IBM). Mutations in HNRNPA3 have been found in patients with familial ALS and FTD, suggesting a role in the pathogenesis of these diseases. Targeted drug discovery efforts for HNRNPA3 are currently underway, with a focus on identifying small mo…	GO:0000377 RNA splicing, via transesterification reactions with bulged adenosine as nucleophile;GO:0000398 mRNA splicing, via spliceosome;GO:0000375 RNA splicing, via transesterification reactions		Predicted intracellular proteins	Nucleoplasm (Approved)			(M5926)HALLMARK MYC TARGETS V1
Q99729	1	0	HNRNPAB	heterogeneous nuclear ribonucleoprotein A/B	There is limited information available on the disease implications of HNRNPAB. However, some studies have suggested that alterations in hnRNP proteins, including HNRNPAB, may be associated with various types of cancer, including breast, lung, and ovarian cancer. Targeted drug discovery efforts for hnRNP proteins are still in the early stages, but some promising strategies include the development …	GO:2000623 negative regulation of nuclear-transcribed mRNA catabolic process, nonsense-mediated decay;GO:1901537 positive regulation of DNA demethylation;GO:1901535 regulation of DNA demethylation		Predicted intracellular proteins	Nucleoplasm (Enhanced)
P07910	1	1	HNRNPC	heterogeneous nuclear ribonucleoprotein C	HNRNPC has been implicated in several diseases, including cancer, neurodegenerative disorders, and autoimmune diseases. In cancer, HNRNPC has been shown to be overexpressed in various types of tumors, including breast, lung, and colon cancer, and is associated with poor prognosis. Targeted drug discovery efforts have focused on developing small molecule inhibitors of HNRNPC to disrupt its functio…	GO:0070935 3'-UTR-mediated mRNA stabilization;GO:0032211 negative regulation of telomere maintenance via telomerase;GO:1904357 negative regulation of telomere maintenance via telomere lengthening		Predicted intracellular proteins	Nucleoplasm (Enhanced)		(M105)PID TELOMERASE PATHWAY	(M5926)HALLMARK MYC TARGETS V1
Q14103	1	0	HNRNPD	heterogeneous nuclear ribonucleoprotein D	HNRNPD has been implicated in several diseases, including cancer, neurodegenerative disorders, and viral infections. In cancer, HNRNPD has been shown to regulate the expression of oncogenes and tumor suppressor genes, making it a potential target for cancer therapy. Targeted drug discovery efforts have focused on developing small molecule inhibitors that can disrupt the interaction between HNRNPD…	GO:1904585 response to putrescine;GO:1904586 cellular response to putrescine;GO:1990828 hepatocyte dedifferentiation		Predicted intracellular proteins	Nucleoplasm (Enhanced)	Artenimol		(M5901)HALLMARK G2M CHECKPOINT; (M5925)HALLMARK E2F TARGETS; (M5926)HALLMARK MYC TARGETS V1
O14979	1	1	HNRNPDL	heterogeneous nuclear ribonucleoprotein D like	There is limited information available on the disease implications of HNRNPDL. However, recent studies have suggested that HNRNPDL may play a role in cancer progression and metastasis. Specifically, HNRNPDL has been shown to regulate the alternative splicing of genes involved in cell adhesion and migration, which are critical processes in cancer metastasis. Targeted drug discovery efforts for HNR…	GO:0010468 regulation of gene expression;GO:0010556 regulation of macromolecule biosynthetic process;GO:0031326 regulation of cellular biosynthetic process		Disease related genes; Human disease related genes:Musculoskeletal diseases:Muscular diseases; Predicted intracellular proteins	Nucleoplasm (Enhanced)
P52597	0	1	HNRNPF	heterogeneous nuclear ribonucleoprotein F	Research has linked HNRNPF to several diseases, including cancer, neurodegenerative disorders, and viral infections. In cancer, HNRNPF has been shown to regulate alternative splicing of genes involved in tumor growth and metastasis. Targeting HNRNPF with small molecules or RNA interference has been explored as a potential therapeutic strategy for cancer. In neurodegenerative disorders, HNRNPF has…	GO:0043484 regulation of RNA splicing;GO:0000377 RNA splicing, via transesterification reactions with bulged adenosine as nucleophile;GO:0000398 mRNA splicing, via spliceosome		Predicted intracellular proteins	Nucleoplasm (Enhanced)	Phenethyl Isothiocyanate
P61978	1	1	HNRNPK	heterogeneous nuclear ribonucleoprotein K	HNRNPK has been implicated in several diseases, including cancer, viral infections, and neurological disorders. In cancer, HNRNPK has been shown to promote tumor growth and metastasis by regulating alternative splicing of cancer-related genes. Targeting HNRNPK has emerged as a potential therapeutic strategy for cancer treatment. Several small molecule inhibitors of HNRNPK have been developed, inc…	GO:1905599 positive regulation of low-density lipoprotein receptor activity;GO:1902165 regulation of intrinsic apoptotic signaling pathway in response to DNA damage by p53 class mediator;GO:0010988 regulation of low-density lipoprotein particle clearance		Human disease related genes:Congenital malformations:Other congenital malformations; Disease related genes; Predicted intracellular proteins	Nucleoplasm (Enhanced)	Artenimol; Phenethyl Isothiocyanate
P14866	1	0	HNRNPL	heterogeneous nuclear ribonucleoprotein L	There is limited information available on the disease implications of HNRNPL mutations. However, recent studies have suggested that HNRNPL may play a role in the development and progression of certain cancers, including breast cancer and hepatocellular carcinoma. Targeted drug discovery efforts for HNRNPL are still in the early stages, but there is potential for the development of drugs that targ…	GO:0000381 regulation of alternative mRNA splicing, via spliceosome;GO:0048024 regulation of mRNA splicing, via spliceosome;GO:0050684 regulation of mRNA processing		Predicted intracellular proteins	Nucleoplasm (Enhanced)	Copper
P52272	1	1	HNRNPM	heterogeneous nuclear ribonucleoprotein M	Research has shown that HNRNPM is involved in various diseases, including cancer, neurodegenerative disorders, and viral infections. In cancer, HNRNPM has been found to be overexpressed in several types of tumors, including breast, lung, and colon cancer, and is associated with poor prognosis. Targeting HNRNPM has been proposed as a potential therapeutic strategy for cancer treatment. Several sma…	GO:0000380 alternative mRNA splicing, via spliceosome;GO:0000377 RNA splicing, via transesterification reactions with bulged adenosine as nucleophile;GO:0000398 mRNA splicing, via spliceosome		Predicted intracellular proteins	Nucleoplasm (Enhanced)
O43390	1	1	HNRNPR	heterogeneous nuclear ribonucleoprotein R	Research has shown that HNRNPR may play a role in several diseases, including cancer, neurodegenerative disorders, and viral infections. In cancer, HNRNPR has been found to be overexpressed in several types of tumors, including breast, lung, and colon cancer. Targeting HNRNPR with small molecule inhibitors or RNA interference has shown promise in preclinical studies as a potential therapeutic str…	GO:0000377 RNA splicing, via transesterification reactions with bulged adenosine as nucleophile;GO:0000398 mRNA splicing, via spliceosome;GO:0000375 RNA splicing, via transesterification reactions		Predicted intracellular proteins	Nucleoplasm (Enhanced)			(M5926)HALLMARK MYC TARGETS V1
Q00839	1	1	HNRNPU	heterogeneous nuclear ribonucleoprotein U	Mutations in the HNRNPU gene have been linked to early infantile epileptic encephalopathy, a severe neurological disorder characterized by seizures, developmental delay, and intellectual disability. Targeted drug discovery efforts for this gene are still in the early stages, but there is potential for developing drugs that can modulate the function of the HNRNPU protein and improve the symptoms o…	GO:1990280 RNA localization to chromatin;GO:1902889 protein localization to spindle microtubule;GO:2000371 regulation of DNA topoisomerase (ATP-hydrolyzing) activity		Disease related genes; Human disease related genes:Nervous system diseases:Epilepsy; Predicted intracellular proteins	Nucleoplasm (Supported)			(M5941)HALLMARK UV RESPONSE UP; (M5901)HALLMARK G2M CHECKPOINT; (M5926)HALLMARK MYC TARGETS V1
Q9BUJ2	1	0	HNRNPUL1	heterogeneous nuclear ribonucleoprotein U like 1	There is limited information available on the disease implications of HNRNPUL1. However, recent studies have suggested that mutations in this gene may be associated with neurodevelopmental disorders such as autism spectrum disorder (ASD) and intellectual disability (ID). Targeted drug discovery efforts for HNRNPUL1 are currently underway, with a focus on identifying small molecule inhibitors that…	GO:0000380 alternative mRNA splicing, via spliceosome;GO:0000377 RNA splicing, via transesterification reactions with bulged adenosine as nucleophile;GO:0000398 mRNA splicing, via spliceosome		Predicted intracellular proteins	Nucleoplasm (Enhanced)
Q1KMD3	1	0	HNRNPUL2	heterogeneous nuclear ribonucleoprotein U like 2	There is limited information available on the disease implications of HNRNPUL2 mutations. However, studies have suggested that alterations in this gene may be associated with various types of cancer, including breast, lung, and ovarian cancer. Additionally, mutations in HNRNPUL2 have been linked to neurodegenerative disorders such as Alzheimer's disease and Parkinson's disease. Currently, there a…	GO:0000380 alternative mRNA splicing, via spliceosome;GO:0000377 RNA splicing, via transesterification reactions with bulged adenosine as nucleophile;GO:0000398 mRNA splicing, via spliceosome		Predicted intracellular proteins	Nucleoplasm (Enhanced)
P0DMV9	0	1	HSPA1A	heat shock protein family A (Hsp70) member 1A	HSPA1A has been implicated in various diseases, including cancer, neurodegenerative disorders, and cardiovascular diseases. In cancer, HSPA1A has been shown to promote tumor growth and survival by stabilizing oncogenic proteins and inhibiting apoptosis. Targeting HSPA1A has been explored as a potential therapeutic strategy for cancer, and several small molecule inhibitors have been developed, suc…	GO:1902380 positive regulation of endoribonuclease activity;GO:0060699 regulation of endoribonuclease activity;GO:0010286 heat acclimation		Disease related genes; Predicted intracellular proteins	Nucleoplasm;Vesicles (Approved); Additional: Cytosol			(M5921)HALLMARK COMPLEMENT
Q13325	1	0	IFIT5	interferon induced protein with tetratricopeptide repeats 5	Research on IFIT5 has shown its potential as a therapeutic target for viral diseases such as influenza, hepatitis C, and HIV. Several drug discovery efforts have focused on developing small molecule inhibitors of IFIT5 to prevent viral replication and enhance the immune response. One example is the development of a small molecule inhibitor called 4EGI-1, which has been shown to inhibit IFIT5 and …	GO:0045071 negative regulation of viral genome replication;GO:0045069 regulation of viral genome replication;GO:0048525 negative regulation of viral process		Predicted intracellular proteins	Plasma membrane (Supported)
Q9NZI8	0	1	IGF2BP1	insulin like growth factor 2 mRNA binding protein 1	IGF2BP1 has been implicated in various diseases, including cancer, diabetes, and neurological disorders. In cancer, IGF2BP1 has been shown to promote tumor growth and metastasis by regulating the translation of oncogenes and tumor suppressor genes. In diabetes, IGF2BP1 has been linked to insulin resistance and impaired glucose metabolism. In neurological disorders, IGF2BP1 has been associated wit…	GO:0010610 regulation of mRNA stability involved in response to stress;GO:0022013 pallium cell proliferation in forebrain;GO:0140059 dendrite arborization		Predicted intracellular proteins	Cytosol (Supported)		(M223)PID BETA CATENIN NUC PATHWAY
O00425	0	1	IGF2BP3	insulin like growth factor 2 mRNA binding protein 3	There is growing evidence that IGF2BP3 plays a role in cancer development and progression. Overexpression of IGF2BP3 has been observed in various types of cancer, including breast, lung, and liver cancer, and is associated with poor prognosis. Targeting IGF2BP3 has emerged as a potential therapeutic strategy for cancer treatment. Several small molecule inhibitors of IGF2BP3 have been developed an…	GO:0070934 CRD-mediated mRNA stabilization;GO:0048255 mRNA stabilization;GO:0043489 RNA stabilization		Predicted intracellular proteins	Cytosol (Supported)
Q12905	1	0	ILF2	interleukin enhancer binding factor 2	Research has shown that ILF2 may play a role in various diseases, including cancer, viral infections, and autoimmune disorders. In cancer, ILF2 has been found to be overexpressed in several types of tumors, including breast, lung, and liver cancer, and may contribute to tumor growth and metastasis. Targeted drug discovery efforts have focused on developing inhibitors of ILF2 as a potential cancer…	GO:0045893 positive regulation of DNA-templated transcription;GO:1902680 positive regulation of RNA biosynthetic process;GO:0051254 positive regulation of RNA metabolic process		Predicted intracellular proteins	Nucleoplasm (Supported); Additional: Cytosol			(M5926)HALLMARK MYC TARGETS V1
Q12906	1	1	ILF3	interleukin enhancer binding factor 3	ILF3 has been implicated in various diseases, including cancer, viral infections, and autoimmune disorders. In cancer, ILF3 has been shown to promote tumor growth and metastasis by regulating the expression of genes involved in cell proliferation, migration, and invasion. Targeting ILF3 with small molecule inhibitors or RNA interference has been explored as a potential therapeutic strategy for ca…	GO:0045071 negative regulation of viral genome replication;GO:0045069 regulation of viral genome replication;GO:0048525 negative regulation of viral process		Cancer-related genes:Candidate cancer biomarkers; Predicted intracellular proteins	Mitochondria;Nucleoli;Nucleoplasm (Enhanced)			(M5901)HALLMARK G2M CHECKPOINT; (M5925)HALLMARK E2F TARGETS
P46940	1	0	IQGAP1	IQ motif containing GTPase activating protein 1	IQGAP1 has been implicated in several diseases, including cancer, cardiovascular disease, and neurological disorders. In cancer, IQGAP1 has been shown to promote tumor growth and metastasis by regulating cell migration and invasion. Targeting IQGAP1 has been proposed as a potential therapeutic strategy for cancer treatment. Several small molecule inhibitors of IQGAP1 have been developed, includin…	GO:1902407 assembly of actomyosin apparatus involved in mitotic cytokinesis;GO:1903475 mitotic actomyosin contractile ring assembly;GO:1903479 mitotic actomyosin contractile ring assembly actin filament organization		Predicted intracellular proteins	Cell Junctions;Plasma membrane (Supported)	Artenimol	(M163)PID LIS1 PATHWAY; (M72)PID NECTIN PATHWAY; (M156)PID ECADHERIN NASCENT AJ PATHWAY
O14654	0	1	IRS4	insulin receptor substrate 4	There is limited information on the disease implications of IRS4 mutations. However, some studies have suggested that genetic variations in IRS4 may be associated with an increased risk of type 2 diabetes and insulin resistance. Targeted drug discovery efforts have focused on developing drugs that can modulate insulin signalling pathways by targeting IRS4 and other related proteins. One example i…	GO:0008286 insulin receptor signaling pathway;GO:0032869 cellular response to insulin stimulus;GO:0032868 response to insulin		Cancer-related genes; Human disease related genes:Endocrine and metabolic diseases:Thyroid gland diseases; Disease related genes; Predicted intracellular proteins			(M7955)SIG INSULIN RECEPTOR PATHWAY IN CARDIAC MYOCYTES; (M295)SIG PIP3 SIGNALING IN CARDIAC MYOCTES	(M5956)HALLMARK KRAS SIGNALING DN
Q07666	1	1	KHDRBS1	KH RNA binding domain containing, signal transduction associated 1	There is limited information available on the disease implications of KHDRBS1 gene mutations. However, some studies have suggested that alterations in this gene may be associated with various types of cancer, including breast, lung, and liver cancer. Targeted drug discovery efforts for KHDRBS1 are still in the early stages, but some studies have identified potential small molecule inhibitors that…	GO:0046833 positive regulation of RNA export from nucleus;GO:0032241 positive regulation of nucleobase-containing compound transport;GO:0046831 regulation of RNA export from nucleus		Predicted intracellular proteins	Nucleoplasm (Enhanced)
Q92945	0	1	KHSRP	KH-type splicing regulatory protein	The KHSRP gene has been implicated in various diseases, including cancer and neurological disorders. In cancer, KHSRP has been shown to regulate the expression of genes involved in tumor growth and metastasis, making it a potential target for cancer therapy. In neurological disorders, KHSRP has been linked to the regulation of genes involved in synaptic plasticity and neuronal development, sugges…	GO:0010989 negative regulation of low-density lipoprotein particle clearance;GO:0045019 negative regulation of nitric oxide biosynthetic process;GO:1904406 negative regulation of nitric oxide metabolic process		Predicted intracellular proteins	Nucleoplasm (Enhanced)	Resveratrol; Artenimol		(M5922)HALLMARK UNFOLDED PROTEIN RESPONSE
P52292	0	1	KPNA2	karyopherin subunit alpha 2	KPNA2 has been implicated in various diseases, including cancer, viral infections, and neurological disorders. In cancer, KPNA2 has been shown to be overexpressed in several types of tumors, including lung, breast, and prostate cancer, and is associated with poor prognosis. Targeting KPNA2 has been proposed as a potential therapeutic strategy for cancer treatment. Several small molecule inhibitor…	GO:0075506 entry of viral genome into host nucleus through nuclear pore complex via importin;GO:0075732 viral penetration into host nucleus;GO:0075733 intracellular transport of virus		Transporters:Transporter channels and pores; Predicted intracellular proteins	Nucleoplasm (Enhanced); Additional: Cytosol		(M228)PID SMAD2 3PATHWAY; (M91)PID TCPTP PATHWAY; (M113)PID NFAT 3PATHWAY	(M5901)HALLMARK G2M CHECKPOINT; (M5925)HALLMARK E2F TARGETS; (M5926)HALLMARK MYC TARGETS V1
Q6PKG0	1	1	LARP1	La ribonucleoprotein 1, translational regulator	There is limited information available on the disease implications of LARP1. However, recent studies have suggested that LARP1 may play a role in cancer progression and metastasis. Specifically, LARP1 has been found to be overexpressed in several types of cancer, including breast, lung, and ovarian cancer. Targeted drug discovery efforts for LARP1 are currently underway, with a focus on developin…	GO:0072752 cellular response to rapamycin;GO:1901355 response to rapamycin;GO:0071362 cellular response to ether		Predicted intracellular proteins	Cytosol;Endoplasmic reticulum;Nucleoplasm (Supported)
Q71RC2	1	0	LARP4	La ribonucleoprotein 4	There is limited information available on the disease implications of LARP4. However, recent studies have suggested that LARP4 may play a role in cancer progression and metastasis. Specifically, LARP4 has been shown to promote the translation of mRNAs encoding proteins involved in cell migration and invasion, suggesting that it may contribute to the invasive properties of cancer cells. As of now,…	GO:0045727 positive regulation of translation;GO:0034250 positive regulation of amide metabolic process;GO:0022604 regulation of cell morphogenesis		Predicted intracellular proteins	Cytosol (Enhanced); Additional: Nucleoli fibrillar center
Q92615	1	0	LARP4B	La ribonucleoprotein 4B	There is limited information available on the disease implications of LARP4B. However, recent studies have suggested that LARP4B may play a role in cancer progression and metastasis. Specifically, LARP4B has been shown to be upregulated in several types of cancer, including breast, lung, and liver cancer. Targeted drug discovery efforts for LARP4B are currently limited, but there is potential for…	GO:1905870 positive regulation of 3'-UTR-mediated mRNA stabilization;GO:1905868 regulation of 3'-UTR-mediated mRNA stabilization;GO:0045727 positive regulation of translation		Predicted intracellular proteins	Cytosol (Enhanced)
Q9Y4K0	1	0	LOXL2	lysyl oxidase like 2	LOXL2 has been implicated in various diseases, including fibrosis, cancer, and cardiovascular diseases. In fibrosis, LOXL2 promotes the formation of crosslinks in the extracellular matrix, leading to tissue stiffening and impaired organ function. In cancer, LOXL2 promotes tumor growth, invasion, and metastasis by modifying the extracellular matrix and promoting angiogenesis. In cardiovascular dis…	GO:0018057 peptidyl-lysine oxidation;GO:0018158 protein oxidation;GO:0032332 positive regulation of chondrocyte differentiation		ENZYME proteins:Oxidoreductases; Predicted secreted proteins; Enzymes; Predicted intracellular proteins	Nucleoplasm (Enhanced)		(M3468)NABA ECM REGULATORS; (M5885)NABA MATRISOME ASSOCIATED; (M5889)NABA MATRISOME	(M5930)HALLMARK EPITHELIAL MESENCHYMAL TRANSITION
Q96AG4	1	1	LRRC59	leucine rich repeat containing 59	There is limited information available on the disease implications of LRRC59. However, recent studies have suggested that mutations in this gene may be associated with mitochondrial dysfunction and neurodegenerative disorders such as Parkinson's disease. Targeted drug discovery efforts for LRRC59 are currently underway, with a focus on identifying small molecule inhibitors that can modulate its a…	GO:0006470 protein dephosphorylation;GO:0016311 dephosphorylation;GO:0006796 phosphate-containing compound metabolic process		Transporters:Transporter channels and pores; Predicted intracellular proteins	Endoplasmic reticulum (Enhanced)
Q3MHD2	1	0	LSM12	LSM12 homolog	There is limited information available on the disease implications and targeted drug discovery efforts for LSM12. However, mutations in the LSM12 gene have been associated with various diseases, including cancer and neurodegenerative disorders. In particular, LSM12 has been identified as a potential therapeutic target for glioblastoma, a type of brain cancer. There are currently no drugs on the m…			Predicted intracellular proteins	Cytosol (Approved)
Q96GA3	0	1	LTV1	LTV1 ribosome biogenesis factor	There is limited information available on the disease implications of LTV1. However, mutations in genes involved in ribosome biogenesis have been linked to a group of rare genetic disorders known as ribosomopathies. These disorders are characterized by a range of symptoms, including bone marrow failure, developmental abnormalities, and an increased risk of cancer. It is possible that mutations in…	GO:0000056 ribosomal small subunit export from nucleus;GO:0000054 ribosomal subunit export from nucleus;GO:0033750 ribosome localization		Predicted intracellular proteins	Cytosol (Enhanced); Additional: Nucleoplasm
Q9NX58	0	1	LYAR	Ly1 antibody reactive	There is limited information available on the disease implications of LYAR. However, recent studies have suggested that LYAR may play a role in the development and progression of certain types of cancer, including breast cancer and glioblastoma. Targeted drug discovery efforts for LYAR are still in the early stages, but there is potential for LYAR inhibitors to be developed as cancer therapeutics…	GO:0045943 positive regulation of transcription by RNA polymerase I;GO:0048821 erythrocyte development;GO:0006356 regulation of transcription by RNA polymerase I		Transcription factors:Zinc-coordinating DNA-binding domains; Predicted intracellular proteins	Nucleoli;Nucleoli rim (Enhanced); Additional: Nucleoplasm			(M5925)HALLMARK E2F TARGETS
Q9UNF1	1	0	MAGED2	MAGE family member D2	There is limited information available on targeted drug discovery efforts for MAGED2. However, the gene's involvement in various types of cancer, including breast cancer and melanoma, suggests that it could be a potential target for cancer therapies. Currently, there are no drugs specifically targeting MAGED2 on the market. However, there are several drugs approved for the treatment of breast can…	GO:0070294 renal sodium ion absorption;GO:0003096 renal sodium ion transport;GO:0070293 renal absorption		Disease related genes; Human disease related genes:Endocrine and metabolic diseases:Other endocrine and metabolic diseases; Cancer-related genes:Candidate cancer biomarkers; Predicted intracellular proteins	Cytosol;Nucleoli;Nucleoplasm (Enhanced)
P43243	1	1	MATR3	matrin 3	Mutations in the MATR3 gene have been linked to distal myopathy 2, a rare genetic disorder that affects the muscles in the limbs, particularly those in the hands and feet. This condition is characterized by muscle weakness and wasting, which can lead to difficulty with movement and coordination. There is currently no cure for distal myopathy 2, and treatment is focused on managing symptoms and im…	GO:0001825 blastocyst formation;GO:0003170 heart valve development;GO:0003281 ventricular septum development		Disease related genes; Human disease related genes:Nervous system diseases:Neurodegenerative diseases; Predicted intracellular proteins	Nucleoplasm (Approved)
P25205	0	1	MCM3	minichromosome maintenance complex component 3	There is limited information available on the disease implications of MCM3. However, studies have shown that mutations in MCM3 are associated with developmental disorders such as microcephalic osteodysplastic primordial dwarfism type II (MOPD II), a rare genetic disorder characterized by severe growth retardation, microcephaly, and skeletal abnormalities. There are currently no targeted drug disc…	GO:1902292 cell cycle DNA replication initiation;GO:1902315 nuclear cell cycle DNA replication initiation;GO:1902975 mitotic DNA replication initiation		Predicted intracellular proteins; ENZYME proteins:Hydrolases; Cancer-related genes:Candidate cancer biomarkers; Enzymes	Nucleoplasm (Supported)		(M40)PID E2F PATHWAY	(M5901)HALLMARK G2M CHECKPOINT; (M5925)HALLMARK E2F TARGETS
Q9HCE1	1	0	MOV10	Mov10 RNA helicase	There is limited information available on the disease implications of MOV10, but recent studies have suggested its involvement in hypertension. Targeted drug discovery efforts for MOV10 are still in the early stages, but the protein's role in regulating gene expression and viral defense mechanisms make it a potential target for antiviral therapies. Currently, there are no drugs on the market that…	GO:0141008 retrotransposon silencing by mRNA destabilization;GO:0150011 regulation of neuron projection arborization;GO:0061158 3'-UTR-mediated mRNA destabilization		ENZYME proteins:Hydrolases; Enzymes; Predicted intracellular proteins	Cytosol (Approved)			(M5911)HALLMARK INTERFERON ALPHA RESPONSE
Q9Y3B7	0	1	MRPL11	mitochondrial ribosomal protein L11	Mutations in the MRPL11 gene have been associated with several diseases, including Leigh syndrome, a rare neurological disorder that affects the central nervous system, and hypertrophic cardiomyopathy, a condition in which the heart muscle becomes abnormally thick. These mutations are thought to disrupt the function of the mitochondrial ribosome, leading to impaired protein synthesis and mitochon…	GO:0032543 mitochondrial translation;GO:0140053 mitochondrial gene expression;GO:0006412 translation		Ribosomal proteins; Predicted intracellular proteins	Mitochondria (Supported)			(M5936)HALLMARK OXIDATIVE PHOSPHORYLATION
Q9Y2Q9	0	1	MRPS28	mitochondrial ribosomal protein S28	There is limited information available on the disease implications of MRPS28 mutations. However, mutations in other mitochondrial ribosomal proteins have been associated with a range of mitochondrial diseases, including Leigh syndrome, mitochondrial encephalomyopathy, and mitochondrial myopathy. Targeted drug discovery efforts for mitochondrial diseases have been challenging due to the complex na…	GO:0032543 mitochondrial translation;GO:0140053 mitochondrial gene expression;GO:0006412 translation		Ribosomal proteins; Disease related genes; Human disease related genes:Congenital disorders of metabolism:Mitochondrial diseases; Predicted intracellular proteins	Mitochondria (Supported)
P82930	0	1	MRPS34	mitochondrial ribosomal protein S34	There is limited information available on the disease implications of MRPS34 mutations. However, mutations in other mitochondrial ribosomal proteins have been associated with a range of mitochondrial diseases, including Leigh syndrome, mitochondrial encephalomyopathy, and mitochondrial myopathy. Targeted drug discovery efforts for mitochondrial diseases have focused on improving mitochondrial fun…	GO:0032543 mitochondrial translation;GO:0140053 mitochondrial gene expression;GO:0006412 translation		Ribosomal proteins; Disease related genes; Human disease related genes:Congenital disorders of metabolism:Mitochondrial diseases; Predicted intracellular proteins	Mitochondria (Supported)
P26038	1	0	MSN	moesin	Moesin dysfunction has been implicated in several diseases, including cancer and autoimmune disorders. In cancer, moesin overexpression has been linked to tumor progression and metastasis. Targeting moesin has been proposed as a potential therapeutic strategy for cancer treatment. Several studies have identified small molecules that inhibit moesin activity and reduce cancer cell migration and inv…	GO:0070489 T cell aggregation;GO:0022614 membrane to membrane docking;GO:0071593 lymphocyte aggregation		Disease related genes; Human disease related genes:Immune system diseases:Primary immunodeficiency; Cancer-related genes:Mutational cancer driver genes; Predicted intracellular proteins	Plasma membrane (Enhanced)		(M41)PID ER NONGENOMIC PATHWAY; (M12)PID RHOA PATHWAY	(M5915)HALLMARK APICAL JUNCTION
Q86UE4	0	1	MTDH	metadherin	MTDH has been found to be overexpressed in various types of cancer, including breast, lung, and liver cancer. In hepatocellular carcinoma, MTDH has been shown to promote tumor growth and metastasis. Therefore, MTDH has been identified as a potential therapeutic target for cancer treatment. Several small molecule inhibitors of MTDH have been developed and tested in preclinical studies, including A…	GO:0031663 lipopolysaccharide-mediated signaling pathway;GO:0051092 positive regulation of NF-kappaB transcription factor activity;GO:0010508 positive regulation of autophagy		Predicted intracellular proteins	Endoplasmic reticulum (Enhanced)		(M66)PID MYC ACTIV PATHWAY
Q09161	1	0	NCBP1	nuclear cap binding protein subunit 1	There is limited information available on the disease implications of NCBP1 mutations. However, recent studies have suggested that NCBP1 may play a role in the development of certain cancers, including breast cancer and hepatocellular carcinoma. Targeted drug discovery efforts for NCBP1 are currently underway, with a focus on identifying small molecule inhibitors that can disrupt the interaction …	GO:0006408 snRNA export from nucleus;GO:0002191 cap-dependent translational initiation;GO:0051030 snRNA transport		Transporters; Predicted intracellular proteins	Cytosol (Supported); Additional: Nucleoplasm			(M5926)HALLMARK MYC TARGETS V1
P52298	1	0	NCBP2	nuclear cap binding protein subunit 2	There is limited information available on the disease implications of NCBP2. However, recent studies have suggested that mutations in this gene may be associated with intellectual disability and developmental delay. Targeted drug discovery efforts for NCBP2 are also limited, as the function of this gene is not well understood. However, some studies have suggested that targeting the CBC complex, o…	GO:0006408 snRNA export from nucleus;GO:0046833 positive regulation of RNA export from nucleus;GO:0032241 positive regulation of nucleobase-containing compound transport		Transporters; Predicted intracellular proteins	Nucleoplasm (Enhanced)			(M5898)HALLMARK DNA REPAIR; (M5926)HALLMARK MYC TARGETS V1
P19338	1	1	NCL	nucleolin	Nucleolin has been implicated in various diseases, including cancer, viral infections, and neurodegenerative disorders. In cancer, NCL is overexpressed and promotes tumor growth and metastasis. Targeting NCL has been explored as a potential therapeutic strategy for cancer treatment. Several small molecules and peptides have been developed to inhibit NCL function, including AS1411, a G-rich oligon…	GO:1901838 positive regulation of transcription of nucleolar large rRNA by RNA polymerase I;GO:1901836 regulation of transcription of nucleolar large rRNA by RNA polymerase I;GO:0045943 positive regulation of transcription by RNA polymerase I		Predicted intracellular proteins	Nucleoli;Nucleoli rim;Nucleoplasm (Enhanced); Additional: Mitotic chromosome		(M14)PID AURORA B PATHWAY; (M174)PID UPA UPAR PATHWAY; (M105)PID TELOMERASE PATHWAY	(M5901)HALLMARK G2M CHECKPOINT
Q15233	1	1	NONO	non-POU domain containing octamer binding	The NONO gene has been implicated in several diseases, including cancer, neurodegenerative disorders, and autoimmune diseases. In cancer, NONO has been found to be overexpressed in several types of tumors, including breast, lung, and prostate cancer. Targeted drug discovery efforts have focused on developing inhibitors of NONO's RNA-binding activity, which could potentially be used to treat cance…	GO:1903377 negative regulation of oxidative stress-induced neuron intrinsic apoptotic signaling pathway;GO:1903376 regulation of oxidative stress-induced neuron intrinsic apoptotic signaling pathway;GO:1904385 cellular response to angiotensin		Transcription factors:Yet undefined DNA-binding domains; Disease related genes; Human disease related genes:Other diseases:Mental and behavioural disorders; Predicted intracellular proteins; Cancer-related genes:Mutational cancer driver genes	Nucleoplasm (Enhanced); Additional: Nucleoli;Nucleoli fibrillar center		(M95)PID CIRCADIAN PATHWAY
P06748	0	1	NPM1	nucleophosmin 1	Mutations in the NPM1 gene are commonly found in patients with acute myeloid leukemia (AML), particularly in those with normal karyotype AML. These mutations result in the aberrant cytoplasmic localization of NPM1, which is used as a diagnostic marker for AML. Targeted drug discovery efforts have focused on developing inhibitors of the NPM1-mutant protein, as well as drugs that target downstream …	GO:0060735 regulation of eIF2 alpha phosphorylation by dsRNA;GO:1902629 regulation of mRNA stability involved in cellular response to UV;GO:0006407 rRNA export from nucleus		Disease related genes; Predicted intracellular proteins; Human disease related genes:Cancers:Cancers of haematopoietic and lymphoid tissues; Cancer-related genes:Mutational cancer driver genes; Cancer-related genes:Mutated cancer genes	Nucleoli rim (Enhanced); Additional: Nucleoplasm	Artenimol	(M258)PID BARD1 PATHWAY; (M14)PID AURORA B PATHWAY; (M255)PID HIF1 TFPATHWAY	(M5928)HALLMARK MYC TARGETS V2; (M5922)HALLMARK UNFOLDED PROTEIN RESPONSE; (M5926)HALLMARK MYC TARGETS V1
Q7Z417	1	0	NUFIP2	nuclear FMR1 interacting protein 2	Mutations in the NUFIP2 gene have been associated with intellectual disability and autism spectrum disorders. However, there are currently no targeted drug discovery efforts specifically for NUFIP2. As the function of NUFIP2 is not fully understood, it is difficult to develop targeted therapies. However, there are drugs on the market that may indirectly affect NUFIP2 function. For example, some d…			Predicted intracellular proteins	Nucleoplasm (Supported); Additional: Cytosol;Nuclear bodies
Q15646	1	0	OASL	2'-5'-oligoadenylate synthetase like	Research has shown that OASL plays a role in the immune response to viral infections, particularly in the regulation of the RIG-I signaling pathway. Mutations in the OASL gene have been associated with susceptibility to viral infections, including hepatitis C virus (HCV) and West Nile virus (WNV). Additionally, OASL has been implicated in the development and progression of certain cancers, includ…	GO:0070106 interleukin-27-mediated signaling pathway;GO:0060700 regulation of ribonuclease activity;GO:1900246 positive regulation of RIG-I signaling pathway		Predicted intracellular proteins	Cytosol;Nucleoplasm (Supported)			(M5911)HALLMARK INTERFERON ALPHA RESPONSE; (M5913)HALLMARK INTERFERON GAMMA RESPONSE
Q9UQ80	0	1	PA2G4	proliferation-associated 2G4	PA2G4 has been implicated in various diseases, including cancer, Alzheimer's disease, and viral infections. In cancer, PA2G4 has been shown to play a role in tumor growth and metastasis, making it a potential target for cancer therapy. Several studies have explored the use of PA2G4 inhibitors as a potential treatment for cancer, with promising results in preclinical models. However, no PA2G4-targ…	GO:0006364 rRNA processing;GO:0016072 rRNA metabolic process;GO:0042254 ribosome biogenesis		Peptidases:Metallopeptidases; Enzymes; Predicted intracellular proteins	Cytosol (Approved)		(M58)PID AR PATHWAY	(M5928)HALLMARK MYC TARGETS V2; (M5908)HALLMARK ANDROGEN RESPONSE; (M5925)HALLMARK E2F TARGETS
P11940	1	0	PABPC1	poly(A) binding protein cytoplasmic 1	PABPC1 has been implicated in several diseases, including cancer, neurodegenerative disorders, and viral infections. In cancer, PABPC1 is overexpressed and promotes tumor growth and metastasis by enhancing mRNA translation and stability of oncogenes. In neurodegenerative disorders, PABPC1 is involved in the formation of stress granules, which are aggregates of RNA and proteins that accumulate in …	GO:2000623 negative regulation of nuclear-transcribed mRNA catabolic process, nonsense-mediated decay;GO:0070934 CRD-mediated mRNA stabilization;GO:1900152 negative regulation of nuclear-transcribed mRNA catabolic process, deadenylation-dependent decay		Cancer-related genes:Mutational cancer driver genes; Predicted intracellular proteins	Cytosol (Supported)			(M5949)HALLMARK PEROXISOME; (M5926)HALLMARK MYC TARGETS V1
Q13310	1	0	PABPC4	poly(A) binding protein cytoplasmic 4	There is limited information available on the disease implications of PABPC4. However, recent studies have suggested that PABPC4 may play a role in cancer progression and metastasis. Specifically, PABPC4 has been found to be upregulated in several types of cancer, including breast, lung, and liver cancer. Targeted drug discovery efforts for PABPC4 are currently limited, but there is potential for…	GO:0061515 myeloid cell development;GO:0006401 RNA catabolic process;GO:0007596 blood coagulation		Predicted intracellular proteins	Cytosol (Enhanced)			(M5926)HALLMARK MYC TARGETS V1
Q86U42	0	1	PABPN1	poly(A) binding protein nuclear 1	Oculopharyngeal muscular dystrophy (OPMD) is a rare genetic disorder caused by mutations in the PABPN1 gene. The disease is characterized by progressive muscle weakness and wasting, particularly in the muscles of the eyes, throat, and upper limbs. There is currently no cure for OPMD, and treatment is focused on managing symptoms and improving quality of life. Targeted drug discovery efforts for O…	GO:1904247 positive regulation of polynucleotide adenylyltransferase activity;GO:1904245 regulation of polynucleotide adenylyltransferase activity;GO:0016973 poly(A)+ mRNA export from nucleus		Disease related genes; Human disease related genes:Musculoskeletal diseases:Muscular diseases; Predicted intracellular proteins	Nucleoplasm (Approved); Additional: Nuclear speckles
P09874	0	1	PARP1	poly(ADP-ribose) polymerase 1	PARP1 has been identified as a potential therapeutic target for cancer treatment, particularly in tumors with defects in DNA repair pathways such as BRCA1/2 mutations. Inhibition of PARP1 leads to the accumulation of DNA damage and cell death in cancer cells. Several PARP inhibitors have been developed and approved for the treatment of ovarian and breast cancers, including olaparib, rucaparib, an…	GO:1903518 positive regulation of single strand break repair;GO:1904762 positive regulation of myofibroblast differentiation;GO:0030592 DNA ADP-ribosylation		Enzymes; ENZYME proteins:Transferases; FDA approved drug targets:Small molecule drugs; Cancer-related genes:Candidate cancer biomarkers; Predicted intracellular proteins	Nucleoplasm (Supported); Additional: Nucleoli	Theophylline; Zinc; Carba-nicotinamide-adenine-dinucleotide; NU1025; Nicotinamide; 2-{3-[4-(4-Fluorophenyl)-3,6-Dihydro-1(2h)-Pyridinyl]Propyl}-8-Methyl-4(3h)-Quinazolinone; 3-Methoxybenzamide; 2-(4-Chlorophenyl)-5-Quinoxalinecarboxamide; 3,4-Dihydro-5-Methyl-Isoquinolinone; 2-(3'-Methoxyphenyl) Benzimidazole-4-Carboxamide; 6-AMINO-BENZO[DE]ISOQUINOLINE-1,3-DIONE; Veliparib; A-620223; 5-FLUORO-1-…	(M7997)SA CASPASE CASCADE; (M71)PID ILK PATHWAY; (M288)PID HES HEY PATHWAY
Q9H0J9	1	0	PARP12	poly(ADP-ribose) polymerase family member 12	There is limited information available on the disease implications of PARP12. However, recent studies have suggested that PARP12 may play a role in the regulation of the immune response and inflammation, making it a potential target for the treatment of autoimmune diseases and inflammatory disorders. Targeted drug discovery efforts are currently underway to develop small molecule inhibitors of PA…	GO:0070213 protein auto-ADP-ribosylation;GO:0043687 post-translational protein modification;GO:0036211 protein modification process		Predicted intracellular proteins	Nucleoplasm (Approved)			(M5911)HALLMARK INTERFERON ALPHA RESPONSE; (M5913)HALLMARK INTERFERON GAMMA RESPONSE
Q7RTV0	0	1	PHF5A	PHD finger protein 5A	There is limited information available on the disease implications of PHF5A. However, recent studies have suggested that PHF5A may play a role in the development and progression of certain cancers, including breast cancer and hepatocellular carcinoma. Targeted drug discovery efforts for PHF5A are still in the early stages, but there is potential for the development of drugs that target the splici…	GO:1903241 U2-type prespliceosome assembly;GO:0000245 spliceosomal complex assembly;GO:0048863 stem cell differentiation		Predicted intracellular proteins; Transcription factors:Yet undefined DNA-binding domains	Nucleoplasm (Enhanced)			(M5925)HALLMARK E2F TARGETS
P26599	1	0	PTBP1	polypyrimidine tract binding protein 1	PTBP1 has been implicated in various diseases, including cancer, neurodegenerative disorders, and viral infections. In cancer, PTBP1 is overexpressed in several types of tumors, including breast, lung, and colon cancer, and is associated with poor prognosis. Targeting PTBP1 has been proposed as a potential therapeutic strategy for cancer treatment. Several small molecules and peptides have been i…	GO:0075522 IRES-dependent viral translational initiation;GO:0019081 viral translation;GO:0070886 positive regulation of calcineurin-NFAT signaling cascade		Predicted intracellular proteins	Nucleoplasm (Supported)
Q14671	1	0	PUM1	pumilio RNA binding family member 1	There is limited information available on the disease implications of PUM1. However, recent studies have suggested that PUM1 may play a role in the development of certain cancers, including ovarian and breast cancer. Targeted drug discovery efforts for PUM1 are still in the early stages, but there is potential for the development of drugs that target PUM1 to treat these cancers. One example of a …	GO:1900246 positive regulation of RIG-I signaling pathway;GO:0060148 positive regulation of post-transcriptional gene silencing;GO:1900370 positive regulation of post-transcriptional gene silencing by RNA		Disease related genes; Human disease related genes:Nervous system diseases:Neurodegenerative diseases; Predicted intracellular proteins	Cytosol (Enhanced); Additional: Nucleoplasm
Q13610	0	1	PWP1	PWP1 homolog, endonuclein	There is limited information available on the disease implications of PWP1. However, studies have shown that the gene is upregulated in pancreatic adenocarcinoma, suggesting a potential role in cancer development and progression. Targeted drug discovery efforts for PWP1 are also limited, as the gene's function and mechanism of action are not well understood. Currently, there are no drugs on the m…	GO:0033140 negative regulation of peptidyl-serine phosphorylation of STAT protein;GO:1901838 positive regulation of transcription of nucleolar large rRNA by RNA polymerase I;GO:1901836 regulation of transcription of nucleolar large rRNA by RNA polymerase I		Predicted intracellular proteins	Nucleoli rim (Approved); Additional: Golgi apparatus			(M5926)HALLMARK MYC TARGETS V1
Q96PU8	1	0	QKI	QKI, KH domain containing RNA binding	QKI has been implicated in various diseases, including cancer, neurodegenerative disorders, and psychiatric disorders such as schizophrenia. In cancer, QKI has been shown to act as a tumor suppressor, and its downregulation has been associated with poor prognosis in several types of cancer. In neurodegenerative disorders, QKI has been linked to the regulation of myelination and oligodendrocyte di…	GO:1905869 negative regulation of 3'-UTR-mediated mRNA stabilization;GO:1990764 myofibroblast contraction;GO:1905868 regulation of 3'-UTR-mediated mRNA stabilization		Predicted intracellular proteins; Cancer-related genes:Mutated cancer genes	Nucleoplasm (Supported)
Q9UKM9	1	0	RALY	RALY heterogeneous nuclear ribonucleoprotein	RALY has been implicated in various diseases, including cancer and developmental disorders. In cancer, RALY has been shown to be overexpressed in several types of tumors, including breast, lung, and ovarian cancers. Targeting RALY may therefore be a potential strategy for cancer therapy. However, there are currently no drugs specifically targeting RALY in clinical use. There have been some effort…	GO:0042632 cholesterol homeostasis;GO:0055092 sterol homeostasis;GO:0055088 lipid homeostasis		Predicted intracellular proteins	Nucleoplasm (Enhanced); Additional: Vesicles
Q14498	1	0	RBM39	RNA binding motif protein 39	There is limited information available on the disease implications of RBM39. However, recent studies have suggested that it may play a role in the development and progression of certain cancers, including breast cancer and lung cancer. Targeted drug discovery efforts for RBM39 are still in the early stages, but there is potential for the development of novel therapies that target the protein's ro…	GO:0048024 regulation of mRNA splicing, via spliceosome;GO:0050684 regulation of mRNA processing;GO:0043484 regulation of RNA splicing		Predicted intracellular proteins	Nuclear speckles;Nucleoplasm (Supported); Additional: Centriolar satellite;Microtubules
Q9BWF3	1	1	RBM4	RNA binding motif protein 4	RBM4 has been implicated in several diseases and disorders, including cancer, cardiovascular disease, and neurological disorders. In cancer, RBM4 has been shown to act as a tumor suppressor, and its downregulation has been associated with poor prognosis in several types of cancer, including breast, lung, and prostate cancer. In cardiovascular disease, RBM4 has been shown to play a role in regulat…	GO:0002190 cap-independent translational initiation;GO:0002192 IRES-dependent translational initiation of linear mRNA;GO:0110017 cap-independent translational initiation of linear mRNA		Predicted intracellular proteins	Nucleoplasm (Approved); Additional: Cytosol			(M5953)HALLMARK KRAS SIGNALING UP
P29558	1	0	RBMS1	RNA binding motif single stranded interacting protein 1	RBMS1 has been implicated in various diseases, including cancer, cardiovascular disease, and neurological disorders. In cancer, RBMS1 has been shown to play a role in tumor growth and metastasis, making it a potential target for cancer therapy. Targeted drug discovery efforts have focused on developing small molecule inhibitors that can disrupt the interaction between RBMS1 and its target DNA/RNA…	GO:0006260 DNA replication;GO:0006259 DNA metabolic process;GO:0006396 RNA processing		Predicted intracellular proteins	Cytosol (Enhanced)
P38159	1	0	RBMX	RNA binding motif protein X-linked	There is limited information on the disease implications of RBMX, but some studies have suggested its involvement in cancer. For example, RBMX has been found to be overexpressed in breast cancer and may play a role in tumor progression. Additionally, RBMX has been identified as a potential therapeutic target in acute myeloid leukemia (AML), as knockdown of the gene has been shown to inhibit AML c…	GO:0048025 negative regulation of mRNA splicing, via spliceosome;GO:0006509 membrane protein ectodomain proteolysis;GO:0050686 negative regulation of mRNA processing		Human disease related genes:Other diseases:Mental and behavioural disorders; Disease related genes; Cancer-related genes:Mutational cancer driver genes; Predicted intracellular proteins	Nucleoplasm (Supported)
Q9P258	0	1	RCC2	regulator of chromosome condensation 2	RCC2 has been identified as a potential biomarker for colorectal cancer, with increased expression levels observed in tumor tissues compared to normal tissues. Targeted drug discovery efforts for RCC2 are still in the early stages, but there is potential for developing drugs that inhibit its function as a guanine exchange factor for RalA. One example of a successful drug targeting a small GTPase …	GO:0072356 chromosome passenger complex localization to kinetochore;GO:0051987 positive regulation of attachment of spindle microtubules to kinetochore;GO:0034501 protein localization to kinetochore		Predicted intracellular proteins
Q63HN8	1	0	RNF213	ring finger protein 213	Moyamoya disease is a rare cerebrovascular disorder that is characterized by the narrowing or occlusion of the internal carotid arteries and their branches, leading to the formation of abnormal collateral vessels. The RNF213 gene has been identified as a susceptibility gene for Moyamoya disease, with mutations in this gene being associated with an increased risk of developing the disease. Targete…	GO:0120322 lipid modification by small protein conjugation;GO:0120323 lipid ubiquitination;GO:2000051 negative regulation of non-canonical Wnt signaling pathway		Human disease related genes:Cardiovascular diseases:Vascular diseases; Enzymes; Disease related genes; ENZYME proteins:Transferases; Potential drug targets; Predicted intracellular proteins; Cancer-related genes:Mutational cancer driver genes	Cytosol (Supported)			(M5913)HALLMARK INTERFERON GAMMA RESPONSE
P10155	1	0	RO60	Ro60, Y RNA binding protein	RO60 has been implicated in several autoimmune diseases, including systemic lupus erythematosus (SLE) and Sjögren's syndrome. In SLE, autoantibodies against Ro60 are commonly found in patients and are associated with disease activity. Targeted drug discovery efforts have focused on developing therapies that can modulate the immune response and reduce autoantibody production. One example is belimu…	GO:0035457 cellular response to interferon-alpha;GO:0035455 response to interferon-alpha;GO:0006383 transcription by RNA polymerase III		Predicted intracellular proteins	Cytosol (Supported)
P27635	1	1	RPL10	ribosomal protein L10	There is limited information available on the disease implications of RPL10 gene variations. Some studies have suggested a possible association between variations in this gene and autism spectrum disorders, although the evidence is not conclusive. There are currently no targeted drug discovery efforts specifically focused on RPL10. However, ribosomal proteins have been identified as potential tar…	GO:1990403 embryonic brain development;GO:0000027 ribosomal large subunit assembly;GO:0042255 ribosome assembly		Cancer-related genes; Disease related genes; Ribosomal proteins; Human disease related genes:Other diseases:Mental and behavioural disorders; Predicted intracellular proteins	Cytosol;Endoplasmic reticulum (Enhanced)	Artenimol
P62906	1	1	RPL10A	ribosomal protein L10a	There is limited information available on the disease implications of RPL10A. However, mutations in other ribosomal protein genes have been associated with a variety of diseases, including Diamond-Blackfan anemia, Shwachman-Diamond syndrome, and cancer. Targeted drug discovery efforts for ribosomal proteins have focused on developing inhibitors that selectively target cancer cells by disrupting p…	GO:0000470 maturation of LSU-rRNA;GO:0042273 ribosomal large subunit biogenesis;GO:0002181 cytoplasmic translation		Ribosomal proteins; Predicted intracellular proteins	Cytosol;Endoplasmic reticulum;Nucleoli (Supported)
P62913	1	1	RPL11	ribosomal protein L11	There is limited information on the disease implications of RPL11 mutations. However, recent studies have suggested that RPL11 may play a role in cancer development and progression. Specifically, RPL11 has been shown to interact with the tumor suppressor protein p53, which is frequently mutated in cancer. Mutations in RPL11 have also been associated with Diamond-Blackfan anemia, a rare genetic di…	GO:2000435 negative regulation of protein neddylation;GO:1902255 positive regulation of intrinsic apoptotic signaling pathway by p53 class mediator;GO:1904667 negative regulation of ubiquitin protein ligase activity		Human disease related genes:Cardiovascular diseases:Hematologic diseases; Disease related genes; Human disease related genes:Other congenital disorders:Ribosomopathies; Ribosomal proteins; Predicted intracellular proteins		(S)-3-phenyllactic acid; Anisomycin; Puromycin	(M261)PID P53 REGULATION PATHWAY; (M66)PID MYC ACTIV PATHWAY
P30050	1	1	RPL12	ribosomal protein L12	There is limited information on the disease implications of RPL12 mutations. However, recent studies have suggested that RPL12 may play a role in cancer development and progression. Specifically, RPL12 has been found to be overexpressed in various types of cancer, including lung, breast, and ovarian cancer. Targeted drug discovery efforts for RPL12 are still in the early stages, but there is pote…	GO:0002181 cytoplasmic translation;GO:0006412 translation;GO:0043043 peptide biosynthetic process		Ribosomal proteins; Predicted intracellular proteins	Golgi apparatus (Approved)
P26373	1	1	RPL13	ribosomal protein L13	There is limited information available on the disease implications of RPL13. However, recent studies have suggested that RPL13 may play a role in the development and progression of certain cancers, including breast cancer and lung cancer. Targeted drug discovery efforts for RPL13 are still in the early stages, but there is potential for the development of drugs that target this gene and its assoc…	GO:0001824 blastocyst development;GO:0002181 cytoplasmic translation;GO:0060348 bone development		Ribosomal proteins; Disease related genes; Human disease related genes:Congenital malformations:Congenital malformations of the musculoskeletal system; Predicted intracellular proteins	Cytosol;Endoplasmic reticulum;Nucleoli (Enhanced)
P40429	1	1	RPL13A	ribosomal protein L13a	RPL13A has been implicated in various diseases, including cancer, neurodegenerative disorders, and viral infections. In cancer, RPL13A has been shown to be overexpressed in several types of tumors, including lung, breast, and prostate cancer, and may play a role in tumor progression and metastasis. Targeted drug discovery efforts have focused on developing inhibitors of RPL13A as a potential ther…	GO:1901193 regulation of formation of translation preinitiation complex;GO:1901194 negative regulation of formation of translation preinitiation complex;GO:1904689 negative regulation of cytoplasmic translational initiation		Ribosomal proteins; Predicted intracellular proteins	Cytosol;Nucleoli (Approved)	(S)-3-phenyllactic acid; Anisomycin; Puromycin	(M5493)WNT SIGNALING
P50914	1	1	RPL14	ribosomal protein L14	There is limited information on the disease implications of RPL14 mutations. However, recent studies have suggested that RPL14 may play a role in cancer development and progression. For example, RPL14 has been found to be overexpressed in several types of cancer, including breast, lung, and colorectal cancer. Additionally, RPL14 has been shown to interact with several oncogenes and tumor suppress…	GO:0042273 ribosomal large subunit biogenesis;GO:0002181 cytoplasmic translation;GO:0006364 rRNA processing		Ribosomal proteins; Predicted intracellular proteins	Cytosol;Endoplasmic reticulum (Supported)	Artenimol		(M5926)HALLMARK MYC TARGETS V1
P61313	1	1	RPL15	ribosomal protein L15	There is limited information available on the disease implications of RPL15. However, its deletion has been observed in a Diamond-Blackfan anemia (DBA) patient, which is a rare genetic disorder characterized by a failure of the bone marrow to produce red blood cells. Targeted drug discovery efforts for RPL15 are also limited, as it is a ribosomal protein and targeting ribosomes can be challenging…	GO:0045471 response to ethanol;GO:0002181 cytoplasmic translation;GO:0097305 response to alcohol		Human disease related genes:Cardiovascular diseases:Hematologic diseases; Disease related genes; Human disease related genes:Other congenital disorders:Ribosomopathies; Ribosomal proteins; Predicted intracellular proteins		(S)-3-phenyllactic acid; Anisomycin; Puromycin
P18621	1	1	RPL17	ribosomal protein L17	There is limited information available on the disease implications of RPL17 mutations. However, some studies have suggested that alterations in ribosomal proteins, including RPL17, may be associated with various types of cancer. For example, RPL17 has been found to be overexpressed in hepatocellular carcinoma and lung cancer, and its knockdown has been shown to inhibit cancer cell proliferation a…	GO:0002181 cytoplasmic translation;GO:0006412 translation;GO:0043043 peptide biosynthetic process		Ribosomal proteins; Predicted intracellular proteins	Cytosol;Endoplasmic reticulum (Supported)
Q07020	1	1	RPL18	ribosomal protein L18	There is limited information available on the disease implications of RPL18 mutations. However, some studies have suggested that alterations in ribosomal proteins, including RPL18, may be associated with various types of cancer. For example, a study found that RPL18 was overexpressed in hepatocellular carcinoma, and its knockdown inhibited cancer cell proliferation and migration. There are curren…	GO:0002181 cytoplasmic translation;GO:0006412 translation;GO:0043043 peptide biosynthetic process		Human disease related genes:Cardiovascular diseases:Hematologic diseases; Disease related genes; Human disease related genes:Other congenital disorders:Ribosomopathies; Ribosomal proteins; Predicted intracellular proteins	Cytosol;Endoplasmic reticulum (Supported); Additional: Nucleoli	Artenimol		(M5926)HALLMARK MYC TARGETS V1; (M5939)HALLMARK P53 PATHWAY
Q02543	1	1	RPL18A	ribosomal protein L18a	There is limited information on the disease implications of RPL18A. However, some studies have suggested that alterations in ribosomal proteins, including RPL18A, may be associated with various cancers, such as lung cancer and hepatocellular carcinoma. Targeted drug discovery efforts for RPL18A are also limited, but some studies have explored the potential of targeting ribosomal proteins for canc…	GO:0002181 cytoplasmic translation;GO:0006412 translation;GO:0043043 peptide biosynthetic process		Ribosomal proteins; Predicted intracellular proteins	Nucleoli (Approved); Additional: Cytosol;Nucleoplasm
P84098	1	1	RPL19	ribosomal protein L19	There is limited information on the disease implications of RPL19 mutations. However, some studies have suggested that alterations in ribosomal proteins, including RPL19, may be associated with various types of cancer. For example, RPL19 has been found to be overexpressed in hepatocellular carcinoma and lung cancer. Targeted drug discovery efforts for RPL19 have been limited, but some studies hav…	GO:0002181 cytoplasmic translation;GO:0006412 translation;GO:0043043 peptide biosynthetic process		Ribosomal proteins; Predicted intracellular proteins	Cytosol;Nucleoli (Enhanced)	(S)-3-phenyllactic acid; Anisomycin; Puromycin
P46778	1	1	RPL21	ribosomal protein L21	There is limited information on the disease implications of RPL21 mutations. However, recent studies have suggested that RPL21 may play a role in cancer development and progression. For example, RPL21 has been found to be overexpressed in various types of cancer, including breast, lung, and liver cancer. Additionally, RPL21 has been shown to interact with several oncogenes and tumor suppressor ge…	GO:0002181 cytoplasmic translation;GO:0006412 translation;GO:0043043 peptide biosynthetic process		Ribosomal proteins; Disease related genes; Human disease related genes:Skin diseases:Skin and soft tissue diseases; Predicted intracellular proteins	Cytosol;Endoplasmic reticulum;Nucleoli fibrillar center (Supported)
P35268	0	1	RPL22	ribosomal protein L22	There is limited information available on the disease implications of RPL22 mutations. However, recent studies have suggested that RPL22 may play a role in cancer development and progression. For example, RPL22 has been found to be overexpressed in several types of cancer, including breast, lung, and liver cancer. Additionally, RPL22 has been shown to interact with several oncogenes and tumor sup…	GO:0140236 translation at presynapse;GO:0140241 translation at synapse;GO:0046632 alpha-beta T cell differentiation		Ribosomal proteins; Cancer-related genes:Mutational cancer driver genes; Predicted intracellular proteins	Nucleoli (Approved); Additional: Nucleoplasm			(M5926)HALLMARK MYC TARGETS V1
Q6P5R6	0	1	RPL22L1	ribosomal protein L22 like 1	There is limited information available on the disease implications of RPL22L1. However, some studies have suggested that mutations in this gene may be associated with certain types of cancer, including lung cancer and hepatocellular carcinoma. Targeted drug discovery efforts for RPL22L1 are also limited, as the function of this gene is not yet fully understood. However, some researchers are explo…	GO:0002181 cytoplasmic translation;GO:0006412 translation;GO:0043043 peptide biosynthetic process		Ribosomal proteins; Predicted intracellular proteins	Nucleoli;Nucleoli rim (Approved); Additional: Nucleoplasm
P62829	1	1	RPL23	ribosomal protein L23	There is limited information on the disease implications of RPL23 mutations. However, recent studies have suggested that alterations in ribosomal proteins, including RPL23, may contribute to the development of various cancers. Targeted drug discovery efforts have focused on developing inhibitors of ribosome biogenesis as a potential therapeutic strategy for cancer treatment. One example is CX-546…	GO:0072717 cellular response to actinomycin D;GO:0006610 ribosomal protein import into nucleus;GO:1903450 regulation of G1 to G0 transition		Ribosomal proteins; Predicted intracellular proteins	Cytosol (Supported)	(S)-3-phenyllactic acid; Anisomycin; Puromycin	(M261)PID P53 REGULATION PATHWAY
P62750	1	1	RPL23A	ribosomal protein L23a	There is limited information available on the disease implications of RPL23A. However, mutations in other ribosomal protein genes have been associated with a variety of diseases, including Diamond-Blackfan anemia, Shwachman-Diamond syndrome, and cancer. Targeted drug discovery efforts for ribosomal proteins have focused on developing inhibitors that selectively target cancer cells by disrupting p…	GO:0000027 ribosomal large subunit assembly;GO:0042255 ribosome assembly;GO:0042273 ribosomal large subunit biogenesis		Ribosomal proteins; Predicted intracellular proteins	Cytosol;Endoplasmic reticulum;Nucleoli fibrillar center (Approved)	(S)-3-phenyllactic acid; Anisomycin; Puromycin; Artenimol
P83731	1	1	RPL24	ribosomal protein L24	There is limited information on the disease implications of RPL24 mutations. However, recent studies have suggested that RPL24 may play a role in cancer development and progression. For example, RPL24 has been found to be overexpressed in several types of cancer, including breast, lung, and ovarian cancer. Targeted drug discovery efforts for RPL24 are still in the early stages, but some studies h…	GO:0010458 exit from mitosis;GO:0031290 retinal ganglion cell axon guidance;GO:0021554 optic nerve development		Ribosomal proteins; Predicted intracellular proteins	Cytosol;Endoplasmic reticulum (Enhanced)
P61254	0	1	RPL26	ribosomal protein L26	Diamond-Blackfan anemia (DBA) is a rare genetic disorder characterized by a failure of the bone marrow to produce red blood cells, leading to anemia. Mutations in RPL26 have been identified as a cause of DBA, with affected individuals typically having a heterozygous loss-of-function mutation in the gene. While there are currently no targeted drugs available for DBA specifically targeting RPL26, t…	GO:1902167 positive regulation of intrinsic apoptotic signaling pathway in response to DNA damage by p53 class mediator;GO:1904803 regulation of translation involved in cellular response to UV;GO:1902164 positive regulation of DNA damage response, signal transduction by p53 class mediator resulting in transcription of p21 class mediator		Human disease related genes:Cardiovascular diseases:Hematologic diseases; Disease related genes; Human disease related genes:Other congenital disorders:Ribosomopathies; Ribosomal proteins; Predicted intracellular proteins	Cytosol;Endoplasmic reticulum (Approved); Additional: Nucleoli
Q9UNX3	1	0	RPL26L1	ribosomal protein L26 like 1	There is limited information available on the disease implications of RPL26L1. However, recent studies have suggested that this gene may play a role in the development and progression of certain types of cancer, including breast cancer and lung cancer. Targeted drug discovery efforts for RPL26L1 are still in the early stages, but there is potential for this gene to be a target for cancer therapie…	GO:0042273 ribosomal large subunit biogenesis;GO:0002181 cytoplasmic translation;GO:0042254 ribosome biogenesis		Ribosomal proteins; Predicted intracellular proteins	Cytosol;Endoplasmic reticulum (Approved); Additional: Nucleoli	(S)-3-phenyllactic acid; Anisomycin; Puromycin
P61353	1	1	RPL27	ribosomal protein L27	Diamond-Blackfan anemia (DBA) is a rare genetic disorder characterized by a failure of the bone marrow to produce red blood cells, leading to anemia. Mutations in RPL27 have been identified in a small number of DBA patients. While there are currently no targeted drugs available for DBA, treatment options include blood transfusions and corticosteroids to stimulate red blood cell production. Howeve…	GO:1904044 response to aldosterone;GO:0051385 response to mineralocorticoid;GO:0002181 cytoplasmic translation		Human disease related genes:Cardiovascular diseases:Hematologic diseases; Disease related genes; Human disease related genes:Other congenital disorders:Ribosomopathies; Ribosomal proteins; Cancer-related genes:Candidate cancer biomarkers; Predicted intracellular proteins	Nucleoli (Enhanced); Additional: Nucleoplasm
P46776	1	1	RPL27A	ribosomal protein L27a	There is limited information available on the disease implications of RPL27A. However, some studies have suggested that altered expression of ribosomal proteins, including L27a, may play a role in cancer development and progression. Targeted drug discovery efforts for RPL27A have not been reported, likely due to the lack of understanding of its specific role in disease. Currently, there are no dr…	GO:0002181 cytoplasmic translation;GO:0006412 translation;GO:0043043 peptide biosynthetic process		Ribosomal proteins; Predicted intracellular proteins	Cytosol;Endoplasmic reticulum (Enhanced)
P46779	1	1	RPL28	ribosomal protein L28	There is limited information available on the disease implications of RPL28. However, some studies have suggested that alterations in ribosomal proteins, including RPL28, may play a role in the development and progression of certain cancers. Targeted drug discovery efforts for RPL28 are also limited, as it is primarily a structural component of the ribosome and not a druggable target. However, th…	GO:0002181 cytoplasmic translation;GO:0006412 translation;GO:0043043 peptide biosynthetic process		Ribosomal proteins; Predicted intracellular proteins	Cytosol;Endoplasmic reticulum (Supported)
P47914	1	1	RPL29	ribosomal protein L29	There is limited information available on the disease implications of RPL29. However, recent studies have suggested that alterations in ribosomal proteins, including RPL29, may play a role in the development and progression of various cancers. Targeted drug discovery efforts for RPL29 are also limited, but there have been some studies exploring the potential of targeting ribosomal proteins for ca…	GO:0007566 embryo implantation;GO:0002181 cytoplasmic translation;GO:0007565 female pregnancy		Ribosomal proteins; Predicted intracellular proteins	Cytosol;Endoplasmic reticulum;Nucleoli (Supported)
P39023	0	1	RPL3	ribosomal protein L3	There is limited information available on the disease implications of RPL3 mutations. However, recent studies have suggested that RPL3 may play a role in cancer development and progression. Specifically, RPL3 has been found to be overexpressed in several types of cancer, including breast, lung, and prostate cancer. Targeted drug discovery efforts for RPL3 are still in the early stages, but there …	GO:0071353 cellular response to interleukin-4;GO:0070670 response to interleukin-4;GO:0002181 cytoplasmic translation		Ribosomal proteins; FDA approved drug targets:Small molecule drugs; Predicted intracellular proteins	Cytosol;Nucleoli (Supported)	(S)-3-phenyllactic acid; Omacetaxine mepesuccinate; Anisomycin; Puromycin; Xanthinol
P62888	1	1	RPL30	ribosomal protein L30	There is limited information available on the disease implications of RPL30 mutations. However, mutations in other ribosomal protein genes have been associated with a variety of diseases, including Diamond-Blackfan anemia, Shwachman-Diamond syndrome, and various cancers. Targeted drug discovery efforts for ribosomal protein genes have focused on developing inhibitors that selectively target cance…	GO:0061844 antimicrobial humoral immune response mediated by antimicrobial peptide;GO:0031640 killing of cells of another organism;GO:0141061 disruption of cell in another organism		Ribosomal proteins; Predicted intracellular proteins	Cytosol;Endoplasmic reticulum (Approved)
P62899	1	1	RPL31	ribosomal protein L31	There is limited information available on the disease implications of RPL31. However, higher levels of expression of this gene have been observed in familial adenomatous polyps, which are benign tumors that can develop into colon cancer. Targeted drug discovery efforts for RPL31 are also limited, as it is primarily a structural component of the ribosome and not a druggable target. However, there …	GO:0002181 cytoplasmic translation;GO:0006412 translation;GO:0043043 peptide biosynthetic process		Ribosomal proteins; Predicted intracellular proteins
P62910	1	1	RPL32	ribosomal protein L32	There is limited information on the disease implications of RPL32 mutations. However, recent studies have suggested that alterations in ribosomal proteins, including RPL32, may play a role in the development of various cancers. Targeted drug discovery efforts have focused on developing inhibitors of ribosome biogenesis as a potential therapeutic strategy for cancer treatment. One example is CX-54…	GO:0002181 cytoplasmic translation;GO:0006412 translation;GO:0043043 peptide biosynthetic process		Ribosomal proteins; Predicted intracellular proteins	Cytosol;Endoplasmic reticulum (Approved)
P49207	1	1	RPL34	ribosomal protein L34	There is limited information available on the disease implications of RPL34. However, overexpression of RPL34 has been observed in some cancer cells, suggesting a potential role in cancer development and progression. Targeted drug discovery efforts for RPL34 are also limited, as it is a ribosomal protein and targeting ribosomes can be challenging due to their essential role in protein synthesis. …	GO:0002181 cytoplasmic translation;GO:0006412 translation;GO:0043043 peptide biosynthetic process		Ribosomal proteins; Predicted intracellular proteins	Cytosol;Endoplasmic reticulum (Supported); Additional: Nucleoli			(M5926)HALLMARK MYC TARGETS V1
P42766	1	1	RPL35	ribosomal protein L35	There is limited information available on the disease implications of RPL35 mutations. However, recent studies have suggested that mutations in ribosomal proteins, including RPL35, may be associated with various types of cancer. For example, a study published in the journal Nature Genetics in 2014 identified RPL35 mutations in patients with acute myeloid leukemia (AML). Additionally, RPL35 mutati…	GO:0000463 maturation of LSU-rRNA from tricistronic rRNA transcript (SSU-rRNA, 5.8S rRNA, LSU-rRNA);GO:0000470 maturation of LSU-rRNA;GO:0042273 ribosomal large subunit biogenesis		Human disease related genes:Cardiovascular diseases:Hematologic diseases; Disease related genes; Human disease related genes:Other congenital disorders:Ribosomopathies; Ribosomal proteins; Predicted intracellular proteins	Cytosol;Endoplasmic reticulum (Approved)	Artenimol
P18077	1	1	RPL35A	ribosomal protein L35a	There is limited information on the disease implications of RPL35A mutations. However, recent studies have suggested that RPL35A may play a role in cancer development and progression. Specifically, mutations in RPL35A have been identified in various types of cancer, including lung cancer, colorectal cancer, and gastric cancer. Targeted drug discovery efforts for RPL35A are still in the early stag…	GO:0042273 ribosomal large subunit biogenesis;GO:0002181 cytoplasmic translation;GO:0006364 rRNA processing		Human disease related genes:Cardiovascular diseases:Hematologic diseases; Disease related genes; Human disease related genes:Other congenital disorders:Ribosomopathies; Ribosomal proteins; Predicted intracellular proteins
Q9Y3U8	1	1	RPL36	ribosomal protein L36	There is limited information available on the disease implications of RPL36 mutations. However, recent studies have suggested that alterations in ribosomal proteins, including RPL36, may contribute to the development of certain cancers. Targeted drug discovery efforts for RPL36 are also limited, but there is ongoing research into the potential of ribosome-targeting drugs for cancer treatment. One…	GO:0002181 cytoplasmic translation;GO:0006412 translation;GO:0043043 peptide biosynthetic process		Ribosomal proteins; Predicted intracellular proteins	Cytosol (Supported)			(M5939)HALLMARK P53 PATHWAY
P83881	1	1	RPL36A	ribosomal protein L36a	There is limited information on the disease implications of RPL36A mutations. However, recent studies have suggested that RPL36A may play a role in cancer development and progression. For example, RPL36A has been found to be overexpressed in several types of cancer, including breast, lung, and colorectal cancer. Targeted drug discovery efforts for RPL36A are still in the early stages, but there i…	GO:0002181 cytoplasmic translation;GO:0006412 translation;GO:0043043 peptide biosynthetic process		Ribosomal proteins; Predicted intracellular proteins	Cytosol;Endoplasmic reticulum (Supported); Additional: Plasma membrane
P61927	1	1	RPL37	ribosomal protein L37	There is limited information on the disease implications of RPL37 mutations. However, recent studies have suggested that RPL37 may play a role in cancer development and progression. For example, RPL37 has been found to be overexpressed in several types of cancer, including breast, lung, and liver cancer. Additionally, RPL37 has been identified as a potential therapeutic target for cancer treatmen…	GO:1901798 positive regulation of signal transduction by p53 class mediator;GO:1901796 regulation of signal transduction by p53 class mediator;GO:0002181 cytoplasmic translation		Ribosomal proteins; Predicted intracellular proteins		(S)-3-phenyllactic acid; PUROMYCIN AMINONUCLEOSIDE-5'-MONOPHOSPHATE; Virginiamycin S1; Anisomycin; Puromycin
P61513	1	1	RPL37A	ribosomal protein L37a	There is limited information on the disease implications of RPL37A mutations. However, recent studies have suggested that alterations in ribosomal proteins, including L37a, may contribute to the development of various cancers. For example, mutations in RPL37A have been identified in patients with acute myeloid leukemia (AML) and myelodysplastic syndrome (MDS). Targeted drug discovery efforts for …	GO:0002181 cytoplasmic translation;GO:0006412 translation;GO:0043043 peptide biosynthetic process		Ribosomal proteins; Predicted intracellular proteins	Cytosol;Endoplasmic reticulum (Approved)
P63173	1	1	RPL38	ribosomal protein L38	Research on RPL38 and its potential disease implications is limited. However, some studies have suggested that alterations in ribosomal proteins, including RPL38, may be involved in the development of certain cancers. For example, a study published in the journal Oncotarget in 2016 found that RPL38 was overexpressed in hepatocellular carcinoma (HCC) tissues and that its expression was associated …	GO:0034463 90S preribosome assembly;GO:0042256 cytosolic ribosome assembly;GO:0048318 axial mesoderm development		Ribosomal proteins; Predicted intracellular proteins	Cytosol;Endoplasmic reticulum (Supported)
P62891	1	1	RPL39	ribosomal protein L39	There is limited information available on the disease implications of RPL39. However, recent studies have suggested that mutations in ribosomal proteins, including RPL39, may be associated with various diseases, including cancer and Diamond-Blackfan anemia. Targeted drug discovery efforts for RPL39 are also limited, but some studies have explored the potential of targeting ribosomal proteins for …	GO:0002227 innate immune response in mucosa;GO:0002385 mucosal immune response;GO:0002251 organ or tissue specific immune response		Ribosomal proteins; Predicted intracellular proteins				(M5950)HALLMARK ALLOGRAFT REJECTION
P36578	1	1	RPL4	ribosomal protein L4	There is limited information available on the disease implications of RPL4 mutations. However, some studies have suggested that alterations in ribosomal proteins, including RPL4, may be associated with various types of cancer. Targeted drug discovery efforts for RPL4 have been limited, but some studies have explored the potential of targeting ribosomal proteins as a therapeutic strategy for cance…	GO:0002181 cytoplasmic translation;GO:0006412 translation;GO:0043043 peptide biosynthetic process		Ribosomal proteins; Predicted intracellular proteins	Cytosol;Endoplasmic reticulum (Approved); Additional: Nuclear bodies;Nucleoli	Artenimol
P46777	0	1	RPL5	ribosomal protein L5	Mutations in RPL5 have been associated with Diamond-Blackfan Anemia (DBA), a rare genetic disorder characterized by a failure of the bone marrow to produce red blood cells, leading to severe anemia. While there are currently no targeted drugs available for DBA, treatment options include blood transfusions and corticosteroids to stimulate red blood cell production. However, research efforts are on…	GO:2000435 negative regulation of protein neddylation;GO:1904667 negative regulation of ubiquitin protein ligase activity;GO:0051444 negative regulation of ubiquitin-protein transferase activity		Human disease related genes:Cardiovascular diseases:Hematologic diseases; Disease related genes; Human disease related genes:Other congenital disorders:Ribosomopathies; Ribosomal proteins; Predicted intracellular proteins; Cancer-related genes:Mutational cancer driver genes; Cancer-related genes:Mutated cancer genes	Cytosol;Endoplasmic reticulum (Supported); Additional: Nucleoli;Nucleoli rim		(M261)PID P53 REGULATION PATHWAY
Q02878	1	1	RPL6	ribosomal protein L6	There is limited information available on the disease implications of RPL6. However, some studies have suggested that alterations in ribosomal proteins, including RPL6, may contribute to the development of certain cancers. For example, mutations in RPL6 have been identified in patients with acute myeloid leukemia (AML) and myelodysplastic syndrome (MDS). Additionally, RPL6 has been shown to be ov…	GO:0000027 ribosomal large subunit assembly;GO:0042255 ribosome assembly;GO:0042273 ribosomal large subunit biogenesis		Ribosomal proteins; Predicted intracellular proteins				(M5926)HALLMARK MYC TARGETS V1
P18124	1	1	RPL7	ribosomal protein L7	There is limited information available on the disease implications of RPL7 mutations. However, studies have shown that RPL7 is an autoantigen in patients with systemic autoimmune diseases, such as systemic lupus erythematosus. Targeted drug discovery efforts for RPL7 have not been reported, likely due to the lack of understanding of its role in disease pathogenesis. Currently, there are no drugs …	GO:0000463 maturation of LSU-rRNA from tricistronic rRNA transcript (SSU-rRNA, 5.8S rRNA, LSU-rRNA);GO:0000470 maturation of LSU-rRNA;GO:0042273 ribosomal large subunit biogenesis		Ribosomal proteins; Predicted intracellular proteins	Cytosol;Endoplasmic reticulum (Approved); Additional: Nucleoli
P62424	1	1	RPL7A	ribosomal protein L7a	There is limited information available on the disease implications of RPL7A. However, recent studies have suggested that mutations in RPL7A may be associated with the development of certain cancers, including lung cancer and hepatocellular carcinoma. Targeted drug discovery efforts for RPL7A are currently underway, with a focus on developing small molecule inhibitors that can selectively target t…	GO:0000470 maturation of LSU-rRNA;GO:0042273 ribosomal large subunit biogenesis;GO:0002181 cytoplasmic translation		Ribosomal proteins; Disease related genes; Predicted intracellular proteins	Nucleoli (Approved); Additional: Vesicles
P62917	1	1	RPL8	ribosomal protein L8	There is limited information available on the disease implications of RPL8 mutations. However, some studies have suggested that alterations in ribosomal proteins, including RPL8, may be associated with various types of cancer. Targeted drug discovery efforts for RPL8 have not been reported, likely due to the lack of understanding of its specific role in disease. However, there are several drugs o…	GO:0002181 cytoplasmic translation;GO:0006412 translation;GO:0043043 peptide biosynthetic process		Ribosomal proteins; Predicted intracellular proteins	Cytosol;Endoplasmic reticulum;Nucleoli (Supported)	(S)-3-phenyllactic acid; Anisomycin; Puromycin
P32969	1	1	RPL9	ribosomal protein L9	There is limited information available on the disease implications of RPL9 mutations. However, some studies have suggested that alterations in ribosomal proteins, including RPL9, may be associated with various types of cancer. For example, a study found that RPL9 was overexpressed in hepatocellular carcinoma, and its knockdown inhibited cell proliferation and migration. Additionally, RPL9 has bee…	GO:0002181 cytoplasmic translation;GO:0006412 translation;GO:0043043 peptide biosynthetic process		Ribosomal proteins; Predicted intracellular proteins	Cytosol;Endoplasmic reticulum (Supported); Additional: Nucleoli			(M5950)HALLMARK ALLOGRAFT REJECTION
P05388	1	1	RPLP0	ribosomal protein lateral stalk subunit P0	RPLP0 has been implicated in various diseases, including cancer, neurodegenerative disorders, and viral infections. In cancer, RPLP0 has been shown to be overexpressed in several types of tumors, including breast, lung, and prostate cancer, and its expression levels have been correlated with poor prognosis. Targeted drug discovery efforts have focused on developing inhibitors of ribosome biogenes…	GO:0000027 ribosomal large subunit assembly;GO:0042255 ribosome assembly;GO:0042273 ribosomal large subunit biogenesis		Ribosomal proteins; Predicted intracellular proteins	Cytosol;Endoplasmic reticulum (Supported)			(M5926)HALLMARK MYC TARGETS V1
P05386	1	0	RPLP1	ribosomal protein lateral stalk subunit P1	There is limited information on the disease implications of RPLP1. However, recent studies have suggested that RPLP1 may play a role in cancer development and progression. For example, RPLP1 has been found to be overexpressed in several types of cancer, including breast, lung, and gastric cancer. Targeted drug discovery efforts for RPLP1 are still in the early stages, but there is potential for t…	GO:0006414 translational elongation;GO:0002181 cytoplasmic translation;GO:0006412 translation		Ribosomal proteins; Predicted intracellular proteins	Cytosol;Endoplasmic reticulum (Supported)
P05387	1	0	RPLP2	ribosomal protein lateral stalk subunit P2	There is limited information available on the disease implications of RPLP2. However, recent studies have suggested that alterations in ribosomal proteins, including RPLP2, may play a role in the development of certain cancers. Targeted drug discovery efforts for RPLP2 are also limited, as it is a component of the ribosome and targeting it directly may have negative effects on normal cellular fun…	GO:0002182 cytoplasmic translational elongation;GO:0006414 translational elongation;GO:0002181 cytoplasmic translation		Ribosomal proteins; Predicted intracellular proteins	Cytosol;Nuclear speckles (Approved); Additional: Mitotic spindle
P46783	1	1	RPS10	ribosomal protein S10	Research on RPS10 has suggested its potential involvement in various diseases, including cancer, neurodegenerative disorders, and viral infections. In particular, RPS10 has been found to be overexpressed in several types of cancer, including colorectal, breast, and lung cancer, and may play a role in tumor growth and progression. Targeted drug discovery efforts have focused on developing inhibito…	GO:0002181 cytoplasmic translation;GO:0006412 translation;GO:0043043 peptide biosynthetic process		Human disease related genes:Cardiovascular diseases:Hematologic diseases; Disease related genes; Human disease related genes:Other congenital disorders:Ribosomopathies; Ribosomal proteins; Predicted intracellular proteins	Cytosol (Approved)			(M5926)HALLMARK MYC TARGETS V1
P62280	1	1	RPS11	ribosomal protein S11	RPS11 has been implicated in various diseases, including cancer and Diamond-Blackfan anemia (DBA). In cancer, RPS11 has been shown to play a role in tumor growth and progression, and its expression has been associated with poor prognosis in several types of cancer. In DBA, mutations in RPS11 have been identified as a cause of the disease, which is characterized by a failure of erythropoiesis and …	GO:0042274 ribosomal small subunit biogenesis;GO:0002181 cytoplasmic translation;GO:0042254 ribosome biogenesis		Ribosomal proteins; Predicted intracellular proteins	Cytosol (Approved); Additional: Endoplasmic reticulum;Nucleoli
P25398	0	1	RPS12	ribosomal protein S12	There is limited information available on the disease implications of RPS12 mutations. However, mutations in other ribosomal protein genes have been associated with a variety of diseases, including Diamond-Blackfan anemia, Shwachman-Diamond syndrome, and cancer. Targeted drug discovery efforts for RPS12 have not been reported, likely due to the lack of known disease associations. However, there a…	GO:1990145 maintenance of translational fidelity;GO:0042274 ribosomal small subunit biogenesis;GO:0090263 positive regulation of canonical Wnt signaling pathway		Ribosomal proteins; Predicted intracellular proteins	Cytosol (Supported); Additional: Golgi apparatus;Vesicles			(M5939)HALLMARK P53 PATHWAY
P62277	1	1	RPS13	ribosomal protein S13	There is limited information on the disease implications of RPS13 mutations. However, some studies have suggested that alterations in ribosomal proteins, including RPS13, may be associated with various cancers. For example, RPS13 has been found to be overexpressed in hepatocellular carcinoma and lung adenocarcinoma. Targeted drug discovery efforts for RPS13 have not been reported, likely due to t…	GO:0033119 negative regulation of RNA splicing;GO:0042274 ribosomal small subunit biogenesis;GO:0002181 cytoplasmic translation		Ribosomal proteins; Predicted intracellular proteins	Endoplasmic reticulum (Approved)	Artenimol
P62263	1	1	RPS14	ribosomal protein S14	Mutations in RPS14 have been associated with several diseases, including Diamond-Blackfan anemia (DBA) and myelodysplastic syndrome (MDS). DBA is a rare genetic disorder characterized by a failure of the bone marrow to produce red blood cells, leading to anemia. RPS14 mutations have been found in a subset of DBA patients, and it is thought that these mutations disrupt ribosome function and impair…	GO:0000028 ribosomal small subunit assembly;GO:0030490 maturation of SSU-rRNA;GO:0042255 ribosome assembly		Ribosomal proteins; Human disease related genes:Cardiovascular diseases:Hematologic diseases; Predicted intracellular proteins	Cytosol;Endoplasmic reticulum (Supported)			(M5922)HALLMARK UNFOLDED PROTEIN RESPONSE
P62841	1	1	RPS15	ribosomal protein S15	There is limited information available on the disease implications of RPS15 mutations. However, studies have shown that RPS15 is overexpressed in various cancers, including esophageal, colon, and pancreatic cancers. This suggests that RPS15 may play a role in cancer development and progression. Targeted drug discovery efforts for RPS15 are currently underway, with a focus on developing inhibitors…	GO:0000056 ribosomal small subunit export from nucleus;GO:0000054 ribosomal subunit export from nucleus;GO:0033750 ribosome localization		Ribosomal proteins; Predicted intracellular proteins; Cancer-related genes:Mutated cancer genes	Cytosol;Endoplasmic reticulum (Approved)
P62244	0	1	RPS15A	ribosomal protein S15a	There is limited information on the disease implications of RPS15A mutations. However, recent studies have shown that mutations in other ribosomal protein genes can lead to various diseases, including Diamond-Blackfan anemia, cancer, and developmental disorders. Targeted drug discovery efforts for ribosomal protein genes have focused on identifying small molecules that can selectively inhibit the…	GO:0042274 ribosomal small subunit biogenesis;GO:0002181 cytoplasmic translation;GO:0042254 ribosome biogenesis		Human disease related genes:Cardiovascular diseases:Hematologic diseases; Disease related genes; Human disease related genes:Other congenital disorders:Ribosomopathies; Ribosomal proteins; Predicted intracellular proteins
P62249	1	1	RPS16	ribosomal protein S16	There is limited information on the disease implications of RPS16 mutations. However, some studies have suggested that alterations in ribosomal proteins, including RPS16, may be associated with various types of cancer. Targeted drug discovery efforts for RPS16 have not been extensively explored, but some studies have investigated the potential of targeting ribosomal proteins for cancer therapy. O…	GO:0000462 maturation of SSU-rRNA from tricistronic rRNA transcript (SSU-rRNA, 5.8S rRNA, LSU-rRNA);GO:0030490 maturation of SSU-rRNA;GO:0042274 ribosomal small subunit biogenesis		Ribosomal proteins; Predicted intracellular proteins	Cytosol;Endoplasmic reticulum (Enhanced)
P08708	0	1	RPS17	ribosomal protein S17	Diamond-Blackfan anemia (DBA) is a rare genetic disorder characterized by a failure of the bone marrow to produce red blood cells, leading to anemia. Mutations in RPS17 have been identified as a cause of DBA, with affected individuals typically exhibiting a range of symptoms including growth retardation, craniofacial abnormalities, and increased risk of cancer. While there is currently no cure fo…	GO:0006413 translational initiation;GO:0042274 ribosomal small subunit biogenesis;GO:0034101 erythrocyte homeostasis		Human disease related genes:Cardiovascular diseases:Hematologic diseases; Disease related genes; Human disease related genes:Other congenital disorders:Ribosomopathies; Ribosomal proteins; Predicted intracellular proteins	Cytosol;Endoplasmic reticulum (Approved); Additional: Nucleoli	Artenimol
P62269	1	1	RPS18	ribosomal protein S18	RPS18 has been implicated in several diseases, including Diamond-Blackfan anemia (DBA) and various cancers. DBA is a rare genetic disorder characterized by a failure of erythropoiesis, resulting in severe anemia. Mutations in RPS18 have been identified in a subset of DBA patients, suggesting a role for this gene in the disease. In terms of drug discovery efforts, there are currently no drugs spec…	GO:0002181 cytoplasmic translation;GO:0006412 translation;GO:0043043 peptide biosynthetic process		Ribosomal proteins; Predicted intracellular proteins	Cytosol (Supported)	Artenimol
P39019	1	1	RPS19	ribosomal protein S19	Diamond-Blackfan anemia (DBA) is a rare genetic disorder caused by mutations in genes encoding ribosomal proteins, including RPS19. DBA is characterized by a failure of erythropoiesis, resulting in a shortage of red blood cells and anemia. Treatment options for DBA include blood transfusions, corticosteroids, and bone marrow transplantation. However, these treatments have limitations and can caus…	GO:0060265 positive regulation of respiratory burst involved in inflammatory response;GO:0060266 negative regulation of respiratory burst involved in inflammatory response;GO:0060268 negative regulation of respiratory burst		Human disease related genes:Cardiovascular diseases:Hematologic diseases; Disease related genes; Human disease related genes:Other congenital disorders:Ribosomopathies; Ribosomal proteins; Predicted intracellular proteins	Nucleoplasm (Supported)	Artenimol		(M5950)HALLMARK ALLOGRAFT REJECTION
P15880	1	1	RPS2	ribosomal protein S2	There is limited information on the disease implications of RPS2 mutations. However, some studies have suggested that alterations in ribosomal proteins, including RPS2, may be associated with various types of cancer. Targeted drug discovery efforts for RPS2 have not been reported, likely due to the lack of understanding of its specific role in disease. However, there are several drugs on the mark…	GO:0051443 positive regulation of ubiquitin-protein transferase activity;GO:0051438 regulation of ubiquitin-protein transferase activity;GO:0031398 positive regulation of protein ubiquitination		Ribosomal proteins; Predicted intracellular proteins; Cancer-related genes:Mutated cancer genes	Cytosol;Endoplasmic reticulum (Approved)	Copper		(M5926)HALLMARK MYC TARGETS V1
P60866	0	1	RPS20	ribosomal protein S20	There is limited information available on the disease implications of RPS20 mutations. However, some studies have suggested that alterations in ribosomal proteins, including RPS20, may be associated with various types of cancer. For example, a study found that RPS20 was overexpressed in hepatocellular carcinoma, and its knockdown inhibited cell proliferation and induced apoptosis. Additionally, R…	GO:1901798 positive regulation of signal transduction by p53 class mediator;GO:1901796 regulation of signal transduction by p53 class mediator;GO:0002181 cytoplasmic translation		Ribosomal proteins; Predicted intracellular proteins	Cytosol;Endoplasmic reticulum (Supported)
P63220	0	1	RPS21	ribosomal protein S21	There is limited information available on the disease implications of RPS21 mutations. However, some studies have suggested that alterations in ribosomal proteins, including RPS21, may be associated with various types of cancer. For example, RPS21 has been found to be overexpressed in hepatocellular carcinoma and lung adenocarcinoma. Targeted drug discovery efforts for RPS21 have not been reporte…	GO:0000461 endonucleolytic cleavage to generate mature 3'-end of SSU-rRNA from (SSU-rRNA, 5.8S rRNA, LSU-rRNA);GO:0031125 rRNA 3'-end processing;GO:0000447 endonucleolytic cleavage in ITS1 to separate SSU-rRNA from 5.8S rRNA and LSU-rRNA from tricistronic rRNA transcript (SSU-rRNA, 5.8S rRNA, LSU-rRNA)		Ribosomal proteins; Predicted intracellular proteins	Cytosol;Endoplasmic reticulum (Supported)
P62266	1	1	RPS23	ribosomal protein S23	There is limited information on the disease implications of RPS23 mutations. However, some studies have suggested that alterations in ribosomal proteins, including RPS23, may be associated with various cancers. Targeted drug discovery efforts for RPS23 have not been reported, likely due to the lack of understanding of its specific role in disease. Currently, there are no drugs on the market that …	GO:1990145 maintenance of translational fidelity;GO:0034063 stress granule assembly;GO:0042274 ribosomal small subunit biogenesis		Ribosomal proteins; Disease related genes; Predicted intracellular proteins	Cytosol (Supported); Additional: Endoplasmic reticulum
P62847	1	1	RPS24	ribosomal protein S24	Diamond-Blackfan anemia (DBA) is a rare genetic disorder that is caused by mutations in genes encoding ribosomal proteins, including RPS24. DBA is characterized by a failure of the bone marrow to produce red blood cells, leading to anemia and other complications. There is currently no cure for DBA, and treatment options are limited to blood transfusions and corticosteroids, which can have signifi…	GO:0042274 ribosomal small subunit biogenesis;GO:0034101 erythrocyte homeostasis;GO:0002181 cytoplasmic translation		Human disease related genes:Cardiovascular diseases:Hematologic diseases; Disease related genes; Human disease related genes:Other congenital disorders:Ribosomopathies; Ribosomal proteins; Predicted intracellular proteins	Cytosol;Endoplasmic reticulum (Enhanced)
P62851	1	1	RPS25	ribosomal protein S25	There is limited information on the disease implications of RPS25 mutations. However, recent studies have shown that RPS25 is involved in the regulation of cell proliferation and apoptosis, suggesting its potential role in cancer development and progression. Targeted drug discovery efforts for RPS25 are currently underway, with a focus on developing small molecule inhibitors that can selectively …	GO:0042274 ribosomal small subunit biogenesis;GO:0002181 cytoplasmic translation;GO:0006364 rRNA processing		Ribosomal proteins; Predicted intracellular proteins	Cytosol;Endoplasmic reticulum (Supported); Additional: Nucleoli
P62854	1	1	RPS26	ribosomal protein S26	Diamond-Blackfan anemia (DBA) is a rare genetic disorder characterized by a failure of the bone marrow to produce red blood cells, leading to anemia. Mutations in the RPS26 gene have been identified as a cause of DBA in some patients. Targeted drug discovery efforts for DBA have focused on identifying compounds that can stimulate erythropoiesis, the process by which red blood cells are produced. …	GO:0033119 negative regulation of RNA splicing;GO:0002181 cytoplasmic translation;GO:0043484 regulation of RNA splicing		Human disease related genes:Cardiovascular diseases:Hematologic diseases; Disease related genes; Human disease related genes:Other congenital disorders:Ribosomopathies; Ribosomal proteins; Predicted intracellular proteins	Cytosol;Endoplasmic reticulum (Enhanced); Additional: Nucleoli
P42677	1	1	RPS27	ribosomal protein S27	Mutations in RPS27 have been associated with various diseases, including melanoma and Diamond-Blackfan anemia (DBA). In melanoma, RPS27 mutations have been found to be associated with increased tumor growth and resistance to chemotherapy. Targeted drug discovery efforts have focused on developing inhibitors of the protein-protein interactions involving RPS27, which could potentially be used to tr…	GO:0000028 ribosomal small subunit assembly;GO:0042255 ribosome assembly;GO:0042274 ribosomal small subunit biogenesis		Human disease related genes:Cardiovascular diseases:Hematologic diseases; Disease related genes; Human disease related genes:Other congenital disorders:Ribosomopathies; Ribosomal proteins; Predicted intracellular proteins	Cytosol;Endoplasmic reticulum (Approved); Additional: Nucleoli
P62979	1	1	RPS27A	ribosomal protein S27a	There is limited information on the disease implications of RPS27A. However, recent studies have suggested that dysregulation of RPS27A expression may be associated with various types of cancer, including breast cancer, lung cancer, and hepatocellular carcinoma. Targeted drug discovery efforts for RPS27A are still in the early stages, but some studies have identified potential small molecule inhi…	GO:0002181 cytoplasmic translation;GO:0006412 translation;GO:0043043 peptide biosynthetic process		Ribosomal proteins; Predicted intracellular proteins	Cytosol;Endoplasmic reticulum;Nucleoli (Supported)
P62857	0	1	RPS28	ribosomal protein S28	There is limited information available on the disease implications of RPS28 mutations. However, mutations in other ribosomal protein genes have been associated with a variety of diseases, including Diamond-Blackfan anemia, cancer, and developmental disorders. Targeted drug discovery efforts for ribosomal protein genes have focused on identifying compounds that selectively inhibit the translation …	GO:0000028 ribosomal small subunit assembly;GO:0030490 maturation of SSU-rRNA;GO:0042255 ribosome assembly		Human disease related genes:Cardiovascular diseases:Hematologic diseases; Disease related genes; Human disease related genes:Other congenital disorders:Ribosomopathies; Ribosomal proteins; Predicted intracellular proteins	Cytosol (Approved)	Artenimol
P62273	1	1	RPS29	ribosomal protein S29	There is limited information available on the disease implications of RPS29. However, some studies have suggested that altered expression of RPS29 may be associated with certain types of cancer, including colorectal cancer. Targeted drug discovery efforts for RPS29 are also limited, as the exact role of this gene in cancer development and progression is not well understood. Currently, there are n…	GO:0002181 cytoplasmic translation;GO:0006412 translation;GO:0043043 peptide biosynthetic process		Human disease related genes:Cardiovascular diseases:Hematologic diseases; Disease related genes; Human disease related genes:Other congenital disorders:Ribosomopathies; Ribosomal proteins; Predicted intracellular proteins	Cytosol;Endoplasmic reticulum (Supported)
P23396	1	1	RPS3	ribosomal protein S3	There is limited information available on the disease implications of RPS3 gene mutations. However, studies have shown that overexpression of RPS3 is associated with the development and progression of various cancers, including colon adenocarcinomas and adenomatous polyps. Targeted drug discovery efforts for RPS3 are currently limited, but some studies have suggested that targeting RPS3 may be a …	GO:0061481 response to TNF agonist;GO:2001272 positive regulation of cysteine-type endopeptidase activity involved in execution phase of apoptosis;GO:1905053 positive regulation of base-excision repair		ENZYME proteins:Lyases; Enzymes; Ribosomal proteins; Cancer-related genes:Candidate cancer biomarkers; Predicted intracellular proteins	Cytosol;Endoplasmic reticulum (Supported)			(M5926)HALLMARK MYC TARGETS V1
P61247	1	1	RPS3A	ribosomal protein S3A	There is limited information available on the disease implications of RPS3A. However, some studies have suggested that alterations in ribosomal proteins, including RPS3A, may be involved in the development and progression of certain cancers. Targeted drug discovery efforts for RPS3A are also limited, but some studies have explored the potential of targeting ribosomal proteins as a therapeutic str…	GO:0006413 translational initiation;GO:0042274 ribosomal small subunit biogenesis;GO:0002181 cytoplasmic translation		Ribosomal proteins; Predicted intracellular proteins	Cytosol;Endoplasmic reticulum;Nucleoli (Enhanced)			(M5950)HALLMARK ALLOGRAFT REJECTION
P62701	1	1	RPS4X	ribosomal protein S4 X-linked	There is limited information on the disease implications of RPS4X. However, it has been suggested that haploinsufficiency of the ribosomal protein S4 genes, including RPS4X, may play a role in Turner syndrome, a genetic disorder that affects females and is characterized by short stature, infertility, and other physical abnormalities. There are currently no targeted drug discovery efforts specific…	GO:0042274 ribosomal small subunit biogenesis;GO:0002181 cytoplasmic translation;GO:0045727 positive regulation of translation		Ribosomal proteins; Predicted intracellular proteins			(M16801)SIG REGULATION OF THE ACTIN CYTOSKELETON BY RHO GTPASES; (M5193)SIG CHEMOTAXIS
P46782	1	1	RPS5	ribosomal protein S5	There is limited information available on the disease implications of RPS5. However, some studies have suggested that alterations in ribosomal protein expression, including RPS5, may play a role in the development and progression of certain cancers. Targeted drug discovery efforts for RPS5 have not been reported, likely due to the lack of understanding of its specific role in disease. Currently, …	GO:0006450 regulation of translational fidelity;GO:0000028 ribosomal small subunit assembly;GO:0042255 ribosome assembly		Ribosomal proteins; Predicted intracellular proteins	Cytosol;Endoplasmic reticulum (Supported)	Artenimol		(M5926)HALLMARK MYC TARGETS V1
P62753	1	1	RPS6	ribosomal protein S6	There is limited information on the disease implications of RPS6 mutations. However, some studies have suggested that alterations in RPS6 expression or phosphorylation may be associated with various cancers, including breast, lung, and prostate cancer. Targeted drug discovery efforts have focused on developing inhibitors of the protein kinases that phosphorylate RPS6, such as mTOR and S6K1. Sever…	GO:0031929 TOR signaling;GO:0042274 ribosomal small subunit biogenesis;GO:0002181 cytoplasmic translation		Ribosomal proteins; Predicted intracellular proteins	Cytosol;Endoplasmic reticulum (Enhanced)	Artenimol	(M143)PID IL2 PI3K PATHWAY; (M164)PID ERBB1 DOWNSTREAM PATHWAY	(M5926)HALLMARK MYC TARGETS V1
P62081	1	1	RPS7	ribosomal protein S7	There is limited information on the disease implications of RPS7 mutations. However, some studies have suggested that alterations in ribosomal proteins, including RPS7, may be associated with various types of cancer. For example, RPS7 has been found to be overexpressed in breast cancer and may play a role in tumor growth and progression. There are currently no targeted drug discovery efforts spec…	GO:1902255 positive regulation of intrinsic apoptotic signaling pathway by p53 class mediator;GO:1904667 negative regulation of ubiquitin protein ligase activity;GO:0051444 negative regulation of ubiquitin-protein transferase activity		Human disease related genes:Cardiovascular diseases:Hematologic diseases; Disease related genes; Human disease related genes:Other congenital disorders:Ribosomopathies; Ribosomal proteins; Predicted intracellular proteins	Cytosol;Endoplasmic reticulum (Supported)
P62241	1	1	RPS8	ribosomal protein S8	There is limited information available on the disease implications of RPS8. However, studies have shown that increased expression of RPS8 is associated with colorectal tumors and colon polyps. Targeted drug discovery efforts for RPS8 are also limited, as it is primarily a component of the ribosome and not a druggable target. However, there have been some studies exploring the use of ribosome-targ…	GO:0000462 maturation of SSU-rRNA from tricistronic rRNA transcript (SSU-rRNA, 5.8S rRNA, LSU-rRNA);GO:0030490 maturation of SSU-rRNA;GO:0042274 ribosomal small subunit biogenesis		Ribosomal proteins; Predicted intracellular proteins	Cytosol;Endoplasmic reticulum (Enhanced)	Artenimol
P46781	1	1	RPS9	ribosomal protein S9	There is limited information available on the disease implications of RPS9. However, some studies have suggested that alterations in ribosomal proteins, including RPS9, may play a role in the development and progression of certain cancers. Targeted drug discovery efforts for RPS9 have not been reported, likely due to the lack of understanding of its specific role in disease. Currently, there are …	GO:0042274 ribosomal small subunit biogenesis;GO:0002181 cytoplasmic translation;GO:0042254 ribosome biogenesis		Ribosomal proteins; Predicted intracellular proteins		Artenimol		(M5950)HALLMARK ALLOGRAFT REJECTION
Q9P2E9	1	0	RRBP1	ribosome binding protein 1	There is limited information available on the disease implications of RRBP1. However, recent studies have suggested that the gene may play a role in the development of certain cancers, including breast cancer and hepatocellular carcinoma. Targeted drug discovery efforts for RRBP1 are also limited, as the gene is not currently considered a high-priority target for drug development. There are curre…	GO:0001649 osteoblast differentiation;GO:0001503 ossification;GO:0006412 translation		Predicted intracellular proteins	Endoplasmic reticulum (Enhanced)	Radezolid
Q9Y3I0	1	1	RTCB	RNA 2',3'-cyclic phosphate and 5'-OH ligase	Research on RTCB and its potential disease implications is still in its early stages. However, recent studies have suggested that mutations in the RTCB gene may be associated with neurodegenerative disorders such as Parkinson's disease and amyotrophic lateral sclerosis (ALS). Additionally, RTCB has been found to be overexpressed in certain types of cancer, including breast and lung cancer, sugges…	GO:0000378 RNA exon ligation;GO:0000968 tRNA exon ligation;GO:0000971 tRNA exon ligation utilizing 2',3' cyclic phosphate of 5'-exon as source of linkage phosphate		ENZYME proteins:Ligase; Enzymes; Predicted intracellular proteins	Nucleoplasm (Supported); Additional: Cytosol;Vesicles	Sucrose
Q96DX8	1	0	RTP4	receptor transporter protein 4	There is limited information available on the disease implications of RTP4. However, some studies have suggested that RTP4 may be involved in the pathogenesis of certain diseases, such as Alzheimer's disease and cancer. Targeted drug discovery efforts for RTP4 are also limited, as the exact role of the gene in disease development is not yet fully understood. However, some studies have suggested t…	GO:0001580 detection of chemical stimulus involved in sensory perception of bitter taste;GO:0050913 sensory perception of bitter taste;GO:0050912 detection of chemical stimulus involved in sensory perception of taste			Nucleoplasm (Supported)			(M5911)HALLMARK INTERFERON ALPHA RESPONSE; (M5913)HALLMARK INTERFERON GAMMA RESPONSE; (M5932)HALLMARK INFLAMMATORY RESPONSE
Q9Y224	1	0	RTRAF	RNA transcription, translation and transport factor	There is limited information available on the disease implications of RTRAF. However, some studies have suggested that mutations in RTRAF may be associated with certain types of cancer, including breast cancer and lung cancer. Targeted drug discovery efforts for RTRAF are also limited, as the function of the gene is not fully understood. However, some studies have suggested that targeting RTRAF m…	GO:0006388 tRNA splicing, via endonucleolytic cleavage and ligation;GO:0000394 RNA splicing, via endonucleolytic cleavage and ligation;GO:0008033 tRNA processing		Predicted intracellular proteins	Nucleoplasm (Supported)
Q15424	1	0	SAFB	scaffold attachment factor B	SAFB has been implicated in various diseases, including breast cancer, prostate cancer, and Alzheimer's disease. In breast cancer, SAFB has been shown to be overexpressed in some cases, and its expression has been associated with poor prognosis. In prostate cancer, SAFB has been found to be downregulated, and its loss has been linked to the development of castration-resistant prostate cancer. In …	GO:0030520 intracellular estrogen receptor signaling pathway;GO:0030518 intracellular steroid hormone receptor signaling pathway;GO:0043401 steroid hormone mediated signaling pathway		Predicted intracellular proteins	Nucleoplasm (Enhanced); Additional: Midbody		(M200)PID ERA GENOMIC PATHWAY
O00560	1	0	SDCBP	syndecan binding protein	Research has shown that SDCBP may play a role in various diseases, including cancer, cardiovascular disease, and neurological disorders. In cancer, SDCBP has been found to promote tumor growth, invasion, and metastasis, making it a potential target for cancer therapy. In cardiovascular disease, SDCBP has been implicated in the regulation of vascular smooth muscle cell proliferation and migration,…	GO:1903553 positive regulation of extracellular exosome assembly;GO:1903551 regulation of extracellular exosome assembly;GO:0006930 substrate-dependent cell migration, cell extension		Transporters:Accessory Factors Involved in Transport; Predicted intracellular proteins	Cytosol;Nucleoplasm (Supported); Additional: Nuclear membrane		(M135)PID IL5 PATHWAY; (M165)PID SYNDECAN 4 PATHWAY; (M240)PID SYNDECAN 2 PATHWAY	(M5898)HALLMARK DNA REPAIR; (M5945)HALLMARK HEME METABOLISM
Q8NC51	0	1	SERBP1	SERPINE1 mRNA binding protein 1	There is limited information available on the disease implications of SERBP1. However, some studies have suggested that the protein may play a role in cancer progression and metastasis. For example, one study found that SERBP1 expression was significantly higher in breast cancer tissues compared to normal breast tissues, and that higher expression levels were associated with poorer prognosis. The…	GO:0141014 ribosome hibernation;GO:0030578 PML body organization;GO:0030575 nuclear body organization		Predicted intracellular proteins	Cytosol (Enhanced)			(M5926)HALLMARK MYC TARGETS V1
O75533	1	0	SF3B1	splicing factor 3b subunit 1	Mutations in the SF3B1 gene have been associated with various hematological malignancies, including myelodysplastic syndromes (MDS), chronic lymphocytic leukemia (CLL), and uveal melanoma. SF3B1 mutations are particularly common in MDS with ring sideroblasts, a subtype of MDS characterized by the presence of iron-laden erythroblasts in the bone marrow. Targeted drug discovery efforts have focused…	GO:0035066 positive regulation of histone acetylation;GO:2000758 positive regulation of peptidyl-lysine acetylation;GO:0035065 regulation of histone acetylation		Human disease related genes:Cardiovascular diseases:Hematologic diseases; Predicted intracellular proteins; Human disease related genes:Cancers:Cancers of haematopoietic and lymphoid tissues; Cancer-related genes:Mutational cancer driver genes; Cancer-related genes:Mutated cancer genes	Nuclear speckles (Enhanced)	H3B-8800
Q15393	1	1	SF3B3	splicing factor 3b subunit 3	Mutations in the SF3B3 gene have been associated with several diseases, including myelodysplastic syndromes (MDS), chronic lymphocytic leukemia (CLL), and uveal melanoma. In MDS, SF3B3 mutations are found in up to 80% of cases with ring sideroblasts, a subtype of MDS characterized by abnormal iron accumulation in red blood cell precursors. Targeted drug discovery efforts have focused on developin…	GO:1903241 U2-type prespliceosome assembly;GO:0000245 spliceosomal complex assembly;GO:0042177 negative regulation of protein catabolic process		Predicted intracellular proteins	Nucleoli;Nucleoli rim;Nucleoplasm (Supported)	Quercetin		(M5926)HALLMARK MYC TARGETS V1
P23246	1	1	SFPQ	splicing factor proline and glutamine rich	SFPQ has been implicated in several diseases, including cancer, neurodegenerative disorders, and autoimmune diseases. In cancer, SFPQ has been shown to be overexpressed in various types of tumors, including breast, lung, and prostate cancer, and is associated with poor prognosis. Targeting SFPQ has been explored as a potential therapeutic strategy for cancer treatment. For example, a small molecu…	GO:1902177 positive regulation of oxidative stress-induced intrinsic apoptotic signaling pathway;GO:0042754 negative regulation of circadian rhythm;GO:0000380 alternative mRNA splicing, via spliceosome		Cancer-related genes; Predicted intracellular proteins; Disease related genes; Transcription factors:Yet undefined DNA-binding domains	Nucleoplasm (Enhanced)	Copper; Artenimol		(M5901)HALLMARK G2M CHECKPOINT
O95470	1	0	SGPL1	sphingosine-1-phosphate lyase 1	SGPL1 has been implicated in several diseases, including nephrotic syndrome type 14, which is a rare genetic disorder characterized by proteinuria, hypoalbuminemia, and edema. Mutations in SGPL1 have been found to cause this disease, and it is thought to be due to the accumulation of sphingolipids in the kidney. Targeted drug discovery efforts for SGPL1 have focused on developing inhibitors of th…	GO:0001553 luteinization;GO:0033327 Leydig cell differentiation;GO:0010761 fibroblast migration		ENZYME proteins:Lyases; Enzymes; Disease related genes; Potential drug targets; Predicted intracellular proteins; Human disease related genes:Urinary system diseases:Kidney diseases	Endoplasmic reticulum (Supported)	Pyridoxal phosphate	(M155)PID S1P META PATHWAY
Q9NUL5	1	0	SHFL	shiftless antiviral inhibitor of ribosomal frameshifting	Unfortunately, there is currently limited information available on the disease implications and targeted drug discovery efforts for the SHFL gene. However, given its role in inhibiting viral replication, it is possible that targeting this gene could lead to the development of new antiviral therapies. There are currently no drugs on the market that specifically target the SHFL gene. However, there…	GO:0075523 viral translational frameshifting;GO:2001124 regulation of translational frameshifting;GO:2001125 negative regulation of translational frameshifting		Predicted intracellular proteins	Nucleoplasm (Supported); Additional: Cytosol
P05141	0	1	SLC25A5	solute carrier family 25 member 5	SLC25A5 has been implicated in several diseases, including heart failure, diabetes, and cancer. In heart failure, decreased expression of SLC25A5 has been observed, leading to impaired mitochondrial function and energy production. In diabetes, SLC25A5 has been shown to play a role in regulating insulin secretion. In cancer, SLC25A5 has been found to be overexpressed in some tumors, and its inhibi…	GO:0140021 mitochondrial ADP transmembrane transport;GO:0015853 adenine transport;GO:1901526 positive regulation of mitophagy		FDA approved drug targets:Small molecule drugs; Transporters:Electrochemical Potential-driven transporters	Mitochondria (Supported)	Clodronic acid; Etidronic acid		(M5936)HALLMARK OXIDATIVE PHOSPHORYLATION
Q9NSI2	0	1	SLX9	SLX9 ribosome biogenesis factor	There is limited information available on the disease implications of SLX9. However, mutations in genes involved in ribosome biogenesis have been linked to a group of rare genetic disorders known as ribosomopathies. These disorders are characterized by a range of symptoms, including bone marrow failure, developmental abnormalities, and an increased risk of cancer. SLX9 mutations have not been spe…	GO:0000462 maturation of SSU-rRNA from tricistronic rRNA transcript (SSU-rRNA, 5.8S rRNA, LSU-rRNA);GO:0030490 maturation of SSU-rRNA;GO:0042274 ribosomal small subunit biogenesis		Predicted intracellular proteins	Nucleoli (Supported); Additional: Nucleoplasm
Q7KZF4	0	1	SND1	staphylococcal nuclease and tudor domain containing 1	SND1 has been implicated in various diseases, including cancer, viral infections, and neurological disorders. In cancer, SND1 has been shown to promote tumor growth and metastasis by regulating gene expression and signaling pathways. Targeting SND1 has been proposed as a potential therapeutic strategy for cancer treatment. Several small molecule inhibitors of SND1 have been developed, including N…	GO:0010587 miRNA catabolic process;GO:0010586 miRNA metabolic process;GO:0034661 ncRNA catabolic process		Cancer-related genes; ENZYME proteins:Hydrolases; Enzymes; Predicted intracellular proteins	Cytosol (Enhanced)		(M195)PID CMYB PATHWAY
P62318	1	1	SNRPD3	small nuclear ribonucleoprotein D3 polypeptide	Mutations in the SNRPD3 gene have been associated with several diseases, including spinal muscular atrophy (SMA) and retinitis pigmentosa. SMA is a genetic disorder that affects the motor neurons in the spinal cord, leading to muscle weakness and atrophy. Targeted drug discovery efforts have focused on developing therapies that increase the production of functional SMN protein, which is encoded b…	GO:0036261 7-methylguanosine cap hypermethylation;GO:0036260 RNA capping;GO:1903241 U2-type prespliceosome assembly		Predicted intracellular proteins	Nucleoplasm (Supported); Additional: Cytosol;Nuclear bodies			(M5926)HALLMARK MYC TARGETS V1
P37108	0	1	SRP14	signal recognition particle 14	Mutations in the SRP14 gene have been associated with a few diseases, including congenital heart disease and dilated cardiomyopathy. However, research on the specific disease implications of SRP14 is still ongoing. There are currently no targeted drug discovery efforts for SRP14, as it is not yet clear how targeting this gene could be used to treat disease. There are also no drugs on the market t…	GO:0006614 SRP-dependent cotranslational protein targeting to membrane;GO:0006613 cotranslational protein targeting to membrane;GO:0045047 protein targeting to ER		Predicted intracellular proteins; Transporters:Primary Active Transporters	Nucleoli (Approved); Additional: Nucleoplasm	Artenimol		(M5957)HALLMARK PANCREAS BETA CELLS
Q9UHB9	1	0	SRP68	signal recognition particle 68	There is limited information on disease implications and targeted drug discovery efforts for the SRP68 gene. However, mutations in other subunits of the SRP complex have been associated with various diseases, including congenital disorders of glycosylation, amyotrophic lateral sclerosis, and cancer. As for drug discovery efforts, there are currently no known drugs that specifically target SRP68. …	GO:0006614 SRP-dependent cotranslational protein targeting to membrane;GO:0006613 cotranslational protein targeting to membrane;GO:0045047 protein targeting to ER		Predicted intracellular proteins; Transporters:Primary Active Transporters	Cytosol (Supported)
P49458	0	1	SRP9	signal recognition particle 9	Unfortunately, there is currently limited information available on the disease implications and targeted drug discovery efforts for SRP9. However, given its predicted involvement in protein targeting to the membrane, it is possible that dysregulation of this gene could contribute to diseases related to protein misfolding and aggregation, such as Alzheimer's disease and cystic fibrosis. As for suc…	GO:0045900 negative regulation of translational elongation;GO:0006448 regulation of translational elongation;GO:0006614 SRP-dependent cotranslational protein targeting to membrane		Predicted intracellular proteins; Transporters:Primary Active Transporters			(M182)PID IL3 PATHWAY	(M5957)HALLMARK PANCREAS BETA CELLS
Q07955	0	1	SRSF1	serine and arginine rich splicing factor 1	SRSF1 has been implicated in various diseases, including cancer, spinal muscular atrophy, and Alzheimer's disease. In cancer, SRSF1 has been shown to promote tumor growth and metastasis by regulating alternative splicing of genes involved in cell proliferation, apoptosis, and angiogenesis. Targeting SRSF1 with small molecule inhibitors or RNA interference has been explored as a potential therapeu…	GO:0000395 mRNA 5'-splice site recognition;GO:0000380 alternative mRNA splicing, via spliceosome;GO:0097421 liver regeneration		Predicted intracellular proteins	Nucleoplasm (Supported)	Copper		(M5901)HALLMARK G2M CHECKPOINT; (M5925)HALLMARK E2F TARGETS; (M5926)HALLMARK MYC TARGETS V1
P84103	1	1	SRSF3	serine and arginine rich splicing factor 3	SRSF3 has been implicated in various diseases, including cancer, viral infections, and neurological disorders. In cancer, SRSF3 has been shown to promote tumor growth and metastasis by regulating alternative splicing of genes involved in cell proliferation, apoptosis, and angiogenesis. Targeting SRSF3 with small molecule inhibitors or RNA interference has been explored as a potential therapeutic …	GO:0031053 primary miRNA processing;GO:0035196 miRNA processing;GO:0006406 mRNA export from nucleus		Cancer-related genes; Predicted intracellular proteins	Nucleoplasm (Supported)			(M5926)HALLMARK MYC TARGETS V1
Q13243	0	1	SRSF5	serine and arginine rich splicing factor 5	SRSF5 has been implicated in various diseases, including cancer, spinal muscular atrophy, and Alzheimer's disease. In cancer, SRSF5 has been shown to promote tumor growth and metastasis by regulating alternative splicing of genes involved in cell proliferation, apoptosis, and angiogenesis. Targeting SRSF5 with small molecule inhibitors or RNA interference has been explored as a potential therapeu…	GO:0006376 mRNA splice site recognition;GO:0000245 spliceosomal complex assembly;GO:0022618 protein-RNA complex assembly		Predicted intracellular proteins	Nucleoplasm (Supported); Additional: Cytosol;Nucleoli
Q13247	1	1	SRSF6	serine and arginine rich splicing factor 6	Research has shown that SRSF6 may play a role in various diseases, including cancer and neurological disorders. In cancer, SRSF6 has been found to be overexpressed in several types of tumors, including breast, lung, and pancreatic cancer. Targeting SRSF6 has been proposed as a potential therapeutic strategy for cancer treatment. In neurological disorders, SRSF6 has been linked to the regulation o…	GO:0060501 positive regulation of epithelial cell proliferation involved in lung morphogenesis;GO:2000675 negative regulation of type B pancreatic cell apoptotic process;GO:2000794 regulation of epithelial cell proliferation involved in lung morphogenesis		Predicted intracellular proteins	Nuclear speckles (Supported)			(M5898)HALLMARK DNA REPAIR
Q16629	1	0	SRSF7	serine and arginine rich splicing factor 7	There is limited information available on the disease implications of SRSF7. However, recent studies have suggested that SRSF7 may play a role in cancer progression and metastasis. Specifically, SRSF7 has been shown to regulate alternative splicing of genes involved in cell migration and invasion, such as CD44 and Rac1. Targeted drug discovery efforts for SRSF7 are still in the early stages, but …	GO:0048025 negative regulation of mRNA splicing, via spliceosome;GO:0050686 negative regulation of mRNA processing;GO:0033119 negative regulation of RNA splicing		Predicted intracellular proteins	Nucleoplasm (Enhanced)			(M5926)HALLMARK MYC TARGETS V1
P05455	1	1	SSB	small RNA binding exonuclease protection factor La	The presence of autoantibodies against La protein is associated with autoimmune diseases such as Sjogren syndrome and systemic lupus erythematosus. Targeted drug discovery efforts have focused on developing therapies that can modulate the immune system and reduce the production of autoantibodies. One example is belimumab, a monoclonal antibody that targets B-lymphocyte stimulator (BLyS), a protei…	GO:0071045 nuclear histone mRNA catabolic process;GO:0006409 tRNA export from nucleus;GO:0051031 tRNA transport		Predicted intracellular proteins	Nucleoplasm (Approved)			(M5926)HALLMARK MYC TARGETS V1
O60506	1	0	SYNCRIP	synaptotagmin binding cytoplasmic RNA interacting protein	Research has shown that SYNCRIP is involved in several diseases, including cancer, neurodegenerative disorders, and viral infections. In cancer, SYNCRIP has been found to be overexpressed in several types of tumors, including breast, lung, and colon cancer, and is associated with tumor growth and metastasis. In neurodegenerative disorders, SYNCRIP has been linked to the pathogenesis of amyotrophi…	GO:0070934 CRD-mediated mRNA stabilization;GO:1900152 negative regulation of nuclear-transcribed mRNA catabolic process, deadenylation-dependent decay;GO:2000767 positive regulation of cytoplasmic translation		Predicted intracellular proteins	Nucleoplasm (Approved); Additional: Cytosol			(M5901)HALLMARK G2M CHECKPOINT; (M5925)HALLMARK E2F TARGETS; (M5926)HALLMARK MYC TARGETS V1
P62995	1	0	TRA2B	transformer 2 beta homolog	The TRA2B gene has been implicated in several diseases, including cancer, spinal muscular atrophy, and myotonic dystrophy. In cancer, TRA2B has been shown to promote tumor growth and metastasis by regulating alternative splicing of genes involved in cell proliferation and invasion. Targeted drug discovery efforts have focused on developing small molecule inhibitors of TRA2B to block its splicing …	GO:0021796 cerebral cortex regionalization;GO:0021978 telencephalon regionalization;GO:1990403 embryonic brain development		Predicted intracellular proteins	Nucleoplasm (Enhanced)			(M5901)HALLMARK G2M CHECKPOINT; (M5925)HALLMARK E2F TARGETS; (M5926)HALLMARK MYC TARGETS V1
O15050	1	0	TRANK1	tetratricopeptide repeat and ankyrin repeat containing 1	There is limited information available on the disease implications of TRANK1. However, recent studies have suggested that TRANK1 may play a role in the development of certain types of cancer, including breast cancer and hepatocellular carcinoma. Targeted drug discovery efforts for TRANK1 are still in the early stages, but there is potential for the development of drugs that target the protein's A…			Predicted intracellular proteins	Nucleoplasm (Approved)
Q14258	1	0	TRIM25	tripartite motif containing 25	TRIM25 has been implicated in various diseases, including cancer and viral infections. In cancer, TRIM25 has been shown to promote tumor growth and metastasis in several types of cancer, including breast, lung, and prostate cancer. Targeting TRIM25 has emerged as a potential therapeutic strategy for cancer treatment. Several small molecule inhibitors of TRIM25 have been developed and are currentl…	GO:0044790 suppression of viral release by host;GO:0046597 negative regulation of viral entry into host cell;GO:1903901 negative regulation of viral life cycle		Enzymes; ENZYME proteins:Ligase; ENZYME proteins:Transferases; Cancer-related genes:Candidate cancer biomarkers; Predicted intracellular proteins	Cytosol;Nucleoplasm (Approved); Additional: Nuclear bodies			(M5911)HALLMARK INTERFERON ALPHA RESPONSE; (M5913)HALLMARK INTERFERON GAMMA RESPONSE
Q12899	1	0	TRIM26	tripartite motif containing 26	Research on TRIM26 is still in its early stages, and there is limited information available on its disease implications and targeted drug discovery efforts. However, some studies have suggested that TRIM26 may play a role in cancer development and progression. For example, a study published in the journal Oncogene in 2017 found that TRIM26 expression was significantly reduced in breast cancer tis…	GO:0044790 suppression of viral release by host;GO:0046597 negative regulation of viral entry into host cell;GO:1903901 negative regulation of viral life cycle		ENZYME proteins:Transferases; Enzymes; Predicted intracellular proteins	Cytosol;Nucleoplasm (Supported)			(M5911)HALLMARK INTERFERON ALPHA RESPONSE; (M5913)HALLMARK INTERFERON GAMMA RESPONSE
Q13263	0	1	TRIM28	tripartite motif containing 28	TRIM28 has been implicated in various diseases, including cancer, viral infections, and neurological disorders. In cancer, TRIM28 has been shown to play a role in tumor growth and metastasis, making it a potential target for cancer therapy. Several studies have explored the use of TRIM28 inhibitors as a potential treatment for cancer, with promising results in preclinical models. In viral infecti…	GO:1901536 negative regulation of DNA demethylation;GO:0060028 convergent extension involved in axis elongation;GO:0090309 positive regulation of DNA methylation-dependent heterochromatin formation		ENZYME proteins:Transferases; Enzymes; Predicted intracellular proteins	Nucleoplasm (Enhanced)		(M84)PID ATM PATHWAY; (M261)PID P53 REGULATION PATHWAY; (M40)PID E2F PATHWAY	(M5926)HALLMARK MYC TARGETS V1
Q2NL82	0	1	TSR1	TSR1 ribosome maturation factor	There is limited information available on the disease implications of TSR1. However, mutations in TSR1 have been associated with Diamond-Blackfan anemia (DBA), a rare genetic disorder characterized by a failure of the bone marrow to produce red blood cells. DBA is typically caused by mutations in genes involved in ribosome biogenesis, including TSR1. There are currently no targeted drug discovery…	GO:0000479 endonucleolytic cleavage of tricistronic rRNA transcript (SSU-rRNA, 5.8S rRNA, LSU-rRNA);GO:0000462 maturation of SSU-rRNA from tricistronic rRNA transcript (SSU-rRNA, 5.8S rRNA, LSU-rRNA);GO:0030490 maturation of SSU-rRNA		Predicted intracellular proteins	Nucleoplasm (Approved)
P68363	1	0	TUBA1B	tubulin alpha 1b	TUBA1B has been implicated in several diseases, including cancer, neurodegenerative disorders, and developmental disorders. In cancer, TUBA1B has been found to be overexpressed in several types of tumors, including breast, lung, and ovarian cancer, and has been associated with poor prognosis. Targeted drug discovery efforts have focused on developing inhibitors of TUBA1B to disrupt microtubule fu…	GO:0071353 cellular response to interleukin-4;GO:0070670 response to interleukin-4;GO:0030705 cytoskeleton-dependent intracellular transport		Predicted intracellular proteins	Microtubules (Supported)	Epothilone D; Patupilone; CYT997; 2-MERCAPTO-N-[1,2,3,10-TETRAMETHOXY-9-OXO-5,6,7,9-TETRAHYDRO-BENZO[A]HEPTALEN-7-YL]ACETAMIDE	(M11)PID PRL SIGNALING EVENTS PATHWAY; (M32)PID HDAC CLASSIII PATHWAY; (M30)PID HDAC CLASSII PATHWAY
Q9BUF5	1	0	TUBB6	tubulin beta 6 class V	There is limited information available on the disease implications of TUBB6. However, mutations in other tubulin genes have been associated with a range of diseases, including cancer, neurodegenerative disorders, and developmental disorders. Targeted drug discovery efforts for tubulin-related diseases have focused on developing drugs that disrupt microtubule function, such as taxanes and vinca al…	GO:0000226 microtubule cytoskeleton organization;GO:0000278 mitotic cell cycle;GO:0007017 microtubule-based process		Human disease related genes:Nervous system diseases:Other nervous and sensory system diseases; Disease related genes; Predicted intracellular proteins	Microtubules (Approved); Additional: Cytokinetic bridge;Mitotic spindle	CYT997; Artenimol
Q01081	1	0	U2AF1	U2 small nuclear RNA auxiliary factor 1	Mutations in the U2AF1 gene have been associated with various types of cancer, including myelodysplastic syndromes (MDS), acute myeloid leukemia (AML), lung cancer, and breast cancer. These mutations are thought to affect the splicing of specific genes, leading to abnormal protein production and cellular dysfunction. Targeted drug discovery efforts have focused on developing small molecule inhibi…	GO:0000377 RNA splicing, via transesterification reactions with bulged adenosine as nucleophile;GO:0000398 mRNA splicing, via spliceosome;GO:0000375 RNA splicing, via transesterification reactions		Human disease related genes:Cardiovascular diseases:Hematologic diseases; Disease related genes; Predicted intracellular proteins; Human disease related genes:Cancers:Cancers of haematopoietic and lymphoid tissues; Cancer-related genes:Mutational cancer driver genes; Cancer-related genes:Mutated cancer genes	Nucleoplasm (Enhanced)			(M5926)HALLMARK MYC TARGETS V1
P26368	1	0	U2AF2	U2 small nuclear RNA auxiliary factor 2	U2AF2 has been implicated in various diseases, including cancer and neurodegenerative disorders. In cancer, U2AF2 has been found to be overexpressed in several types of tumors, including breast, lung, and pancreatic cancer. Targeting U2AF2 has been proposed as a potential therapeutic strategy for cancer treatment. Several small molecule inhibitors of U2AF2 have been developed, including splicing …	GO:0048025 negative regulation of mRNA splicing, via spliceosome;GO:0050686 negative regulation of mRNA processing;GO:0033119 negative regulation of RNA splicing		Predicted intracellular proteins	Nuclear speckles;Nucleoplasm (Supported)
P62987	1	1	UBA52	ubiquitin A-52 residue ribosomal protein fusion product 1	There is limited information on the disease implications of UBA52. However, recent studies have suggested that dysregulation of the ubiquitin-proteasome system, which includes UBA52, may contribute to the pathogenesis of various diseases, including cancer, neurodegenerative disorders, and inflammatory diseases. Targeted drug discovery efforts have focused on developing small molecules that modula…	GO:0002181 cytoplasmic translation;GO:0006412 translation;GO:0043043 peptide biosynthetic process		Ribosomal proteins; Predicted intracellular proteins	Cytosol;Endoplasmic reticulum (Approved); Additional: Nucleoplasm;Plasma membrane
Q92900	1	0	UPF1	UPF1 RNA helicase and ATPase	Mutations in the UPF1 gene have been associated with several diseases, including cancer, neurodegenerative disorders, and intellectual disability. In cancer, UPF1 has been shown to play a role in promoting tumor growth and metastasis, making it a potential target for cancer therapy. Several drug discovery efforts have focused on targeting UPF1, including small molecule inhibitors and RNA-based th…	GO:1905744 regulation of mRNA cis splicing, via spliceosome;GO:1905746 positive regulation of mRNA cis splicing, via spliceosome;GO:0032201 telomere maintenance via semi-conservative replication		ENZYME proteins:Hydrolases; Enzymes; Predicted intracellular proteins	Nucleoplasm (Supported); Additional: Cytosol			(M5901)HALLMARK G2M CHECKPOINT
Q14694	1	0	USP10	ubiquitin specific peptidase 10	Research has shown that mutations in the USP10 gene may be associated with the development of certain types of cancer, including breast, prostate, and lung cancer. In addition, USP10 has been implicated in the regulation of immune responses and inflammation, suggesting potential implications in autoimmune diseases. Targeted drug discovery efforts have focused on developing small molecule inhibito…	GO:0062030 negative regulation of stress granule assembly;GO:0062028 regulation of stress granule assembly;GO:0019985 translesion synthesis		Peptidases:Cysteine-type peptidases; ENZYME proteins:Hydrolases; Enzymes; Predicted intracellular proteins	Cytosol (Supported); Additional: Nucleoplasm
P13010	0	1	XRCC5	X-ray repair cross complementing 5	XRCC5 has been implicated in various diseases, including cancer, autoimmune disorders, and neurodegenerative diseases. The rare microsatellite polymorphism in this gene has been associated with increased risk of cancer in patients with varying radiosensitivity. Targeted drug discovery efforts for XRCC5 have focused on developing inhibitors of the DNA-dependent protein kinase (DNA-PK), which is ac…	GO:0034462 small-subunit processome assembly;GO:0180025 cytosolic small ribosomal subunit assembly;GO:1904430 negative regulation of t-circle formation		Cancer-related genes:Candidate cancer biomarkers; Predicted intracellular proteins	Nucleoplasm (Supported)		(M42)PID DNA PK PATHWAY; (M258)PID BARD1 PATHWAY; (M58)PID AR PATHWAY	(M5908)HALLMARK ANDROGEN RESPONSE
P12956	0	1	XRCC6	X-ray repair cross complementing 6	XRCC6 has been implicated in several diseases, including cancer, autoimmune disorders, and neurodegenerative diseases. In cancer, XRCC6 has been shown to play a role in DNA repair and maintenance of genomic stability, making it a potential target for cancer therapy. Several studies have explored the use of XRCC6 inhibitors as a strategy to sensitize cancer cells to chemotherapy and radiation ther…	GO:0071475 cellular hyperosmotic salinity response;GO:0042538 hyperosmotic salinity response;GO:0097680 double-strand break repair via classical nonhomologous end joining		Cancer-related genes:Candidate cancer biomarkers; Predicted intracellular proteins	Nucleoplasm (Enhanced)		(M42)PID DNA PK PATHWAY; (M32)PID HDAC CLASSIII PATHWAY; (M258)PID BARD1 PATHWAY	(M5908)HALLMARK ANDROGEN RESPONSE; (M5925)HALLMARK E2F TARGETS; (M5926)HALLMARK MYC TARGETS V1
P67809	1	1	YBX1	Y-box binding protein 1	YBX1 has been implicated in various diseases, including cancer, viral infections, and neurological disorders. In cancer, YBX1 overexpression has been associated with poor prognosis and drug resistance in breast, lung, ovarian, and pancreatic cancers. Targeting YBX1 has been explored as a potential therapeutic strategy in cancer treatment. Several small molecule inhibitors of YBX1 have been develo…	GO:1990428 miRNA transport;GO:0051031 tRNA transport;GO:1903608 protein localization to cytoplasmic stress granule		Transcription factors:beta-Barrel DNA-binding domains; Cancer-related genes:Candidate cancer biomarkers; Predicted intracellular proteins	Cytosol (Supported); Additional: Endoplasmic reticulum;Plasma membrane;Vesicles		(M50)PID PTP1B PATHWAY
P16989	1	0	YBX3	Y-box binding protein 3	There is limited information available on the disease implications of YBX3. However, some studies have suggested that it may play a role in cancer progression and metastasis. Targeted drug discovery efforts for YBX3 are also limited, but some studies have explored the potential of small molecule inhibitors to target the protein's RNA binding activity. One example is the compound 3,4-dihydroxybenz…	GO:0048642 negative regulation of skeletal muscle tissue development;GO:1902219 negative regulation of intrinsic apoptotic signaling pathway in response to osmotic stress;GO:1902218 regulation of intrinsic apoptotic signaling pathway in response to osmotic stress		Transcription factors:beta-Barrel DNA-binding domains; Predicted intracellular proteins	Cytosol (Supported)
Q7Z2W4	0	1	ZC3HAV1	zinc finger CCCH-type containing, antiviral 1	ZC3HAV1 has been implicated in various diseases, including viral infections, autoimmune disorders, and cancer. In viral infections, ZC3HAV1 has been shown to inhibit the replication of several viruses, including HIV, Ebola virus, and SARS-CoV-2. In autoimmune disorders, ZC3HAV1 has been found to regulate the expression of inflammatory cytokines, suggesting a potential role in the pathogenesis of …	GO:0045071 negative regulation of viral genome replication;GO:0032481 positive regulation of type I interferon production;GO:0045069 regulation of viral genome replication		Predicted intracellular proteins	Cytosol (Supported); Additional: Golgi apparatus
Q07352	1	0	ZFP36L1	ZFP36 ring finger protein like 1	ZFP36L1 has been implicated in various diseases, including cancer, inflammation, and autoimmune disorders. In cancer, ZFP36L1 has been shown to regulate the expression of genes involved in cell proliferation, apoptosis, and angiogenesis. Targeting ZFP36L1 has been explored as a potential therapeutic strategy for cancer treatment. In inflammation and autoimmune disorders, ZFP36L1 has been shown to…	GO:0003342 proepicardium development;GO:0003343 septum transversum development;GO:0097403 cellular response to raffinose		Cancer-related genes:Mutational cancer driver genes; Predicted intracellular proteins			(M254)PID MYC REPRESS PATHWAY	(M5939)HALLMARK P53 PATHWAY
Q9P2E3	1	0	ZNFX1	zinc finger NFX1-type containing 1	There is limited information available on the disease implications of ZNFX1. However, some studies have suggested that it may be involved in the development of certain cancers, including breast cancer and hepatocellular carcinoma. Targeted drug discovery efforts for ZNFX1 are also limited, as its exact role in disease pathogenesis is not well understood. Currently, there are no drugs on the marke…	GO:0031048 regulatory ncRNA-mediated heterochromatin formation;GO:0045071 negative regulation of viral genome replication;GO:0031507 heterochromatin formation		Predicted intracellular proteins; Disease related genes; Transcription factors:Yet undefined DNA-binding domains	Mitochondria (Approved)		(M105)PID TELOMERASE PATHWAY	(M5913)HALLMARK INTERFERON GAMMA RESPONSE

## Sheet: Enrichment
GroupID	Category	Term	Description	LogP	Log(q-value)	Genes	Symbols	InTerm_InList
1_Summary	CORUM	CORUM:306	Ribosome, cytoplasmic	-100	-97.2247	2197,4736,6122,6124,6125,6128,6129,6130,6132,6133,6134,6135,6136,6137,6138,6139,6141,6142,6143,6144,6146,6147,6152,6154,6155,6156,6157,6158,6159,6160,6161,6164,6165,6167,6168,6169,6170,6173,6175,6176,6181,6187,6188,6189,6191,6193,6194,6201,6202,6203,6204,6205,6206,6207,6208,6209,6210,6217,6218,6222,6223,6224,6227,6228,6229,6230,6231,6232,6233,6234,6235,7311,9045,9349,11224,23521,25873,2926,51121,…	FAU,RPL10A,RPL3,RPL4,RPL5,RPL6,RPL7,RPL7A,RPL8,RPL9,RPL10,RPL11,RPL12,RPL13,RPL15,RPL17,RPL18,RPL18A,RPL19,RPL21,RPL22,RPL23A,RPL24,RPL26,RPL27,RPL30,RPL27A,RPL28,RPL29,RPL31,RPL32,RPL34,RPL35A,RPL37,RPL37A,RPL38,RPL39,RPL36A,RPLP0,RPLP1,RPLP2,RPS2,RPS3,RPS3A,RPS4X,RPS5,RPS6,RPS7,RPS8,RPS9,RPS10,RPS11,RPS12,RPS13,RPS14,RPS15,RPS15A,RPS16,RPS17,RPS18,RPS19,RPS20,RPS21,RPS23,RPS24,RPS25,RPS26,RPS27…	191/-
2_Summary	GO Biological Processes	GO:0022613	ribonucleoprotein complex biogenesis	-68.076	-65.667	103,705,1654,1660,1968,4736,4869,5036,6125,6128,6129,6130,6134,6135,6147,6152,6154,6155,6165,6169,6175,6189,6191,6193,6194,6201,6202,6203,6205,6206,6207,6208,6209,6210,6217,6218,6223,6227,6228,6229,6230,6232,6234,6426,6430,6431,6634,7520,8894,9045,9188,10969,11137,11224,22907,23450,23560,51010,55646,55720,84844,84946,85395,1653,1655,2926,3181,4686,6428,6741,9698,9775,10521,22916,25940,51493,51637…	ADAR,BYSL,DDX3X,DHX9,EIF2S3,RPL10A,NPM1,PA2G4,RPL5,RPL6,RPL7,RPL7A,RPL10,RPL11,RPL23A,RPL24,RPL26,RPL27,RPL35A,RPL38,RPLP0,RPS3A,RPS4X,RPS5,RPS6,RPS7,RPS8,RPS9,RPS11,RPS12,RPS13,RPS14,RPS15,RPS15A,RPS16,RPS17,RPS19,RPS21,RPS23,RPS24,RPS25,RPS27,RPS28,SRSF1,SRSF5,SRSF6,SNRPD3,XRCC5,EIF2S2,RPL14,DDX21,EBNA1BP2,PWP1,RPL35,DHX30,SF3B3,GTPBP4,EXOSC3,LYAR,TSR1,PHF5A,LTV1,SLX9,DDX1,DDX5,GRSF1,HNRNPA2B1,…	80/-
3_Summary	GO Biological Processes	GO:0016071	mRNA metabolic process	-46.3322	-43.7211	103,677,988,1653,1655,1660,1665,2332,2926,3178,3181,3182,3183,3185,3190,3191,3192,3303,4670,4686,4841,4904,5725,5936,5976,6421,6426,6428,6430,6431,6432,6434,6634,6741,7307,7812,8106,8570,9444,9584,9775,10189,10236,10492,10521,10657,10949,11100,11273,11338,22913,22916,23450,23451,26986,27044,27316,51010,57805,64506,84844,220988,221092,25940,51493,51637,3184,26097,1654,4343,10643	ADAR,ZFP36L1,CDC5L,DDX1,DDX5,DHX9,DHX15,FMR1,GRSF1,HNRNPA1,HNRNPA2B1,HNRNPAB,HNRNPC,HNRNPF,HNRNPK,HNRNPL,HNRNPU,HSPA1A,HNRNPM,NCBP1,NONO,YBX1,PTBP1,RBM4,UPF1,SFPQ,SRSF1,SRSF3,SRSF5,SRSF6,SRSF7,TRA2B,SNRPD3,SSB,U2AF1,CSDE1,PABPN1,KHSRP,QKI,RBM39,EIF4A3,ALYREF,HNRNPR,SYNCRIP,DDX17,KHDRBS1,HNRNPA0,HNRNPUL1,ATXN2L,U2AF2,RALY,NCBP2,SF3B3,SF3B1,PABPC1,SND1,RBMX,EXOSC3,CCAR2,CPEB1,PHF5A,HNRNPA3,HNRNPUL2…	71/-
4_Summary	GO Biological Processes	GO:1903311	regulation of mRNA metabolic process	-45.8763	-43.2732	677,1655,1660,1994,2332,3178,3181,3182,3183,3184,3190,3191,3192,4076,4343,4686,4691,4869,4904,5725,5936,5976,6294,6428,6431,6432,6434,7812,8087,8531,8570,8761,9444,9513,9567,9584,9698,9775,10492,10521,10642,10643,10657,10949,11338,22916,23185,23367,26135,26986,27316,51010,56829,1653,1654,1965,1981,3609,5036,6125,6134,6154,6169,6188,6191,6203,6208,6311,6726,6741,7555,23521,55337,64506,113251,292,2…	ZFP36L1,DDX5,DHX9,ELAVL1,FMR1,HNRNPA1,HNRNPA2B1,HNRNPAB,HNRNPC,HNRNPD,HNRNPK,HNRNPL,HNRNPU,CAPRIN1,MOV10,NCBP1,NCL,NPM1,YBX1,PTBP1,RBM4,UPF1,SAFB,SRSF3,SRSF6,SRSF7,TRA2B,CSDE1,FXR1,YBX3,KHSRP,PABPC4,QKI,FXR2,GTPBP1,RBM39,PUM1,EIF4A3,SYNCRIP,DDX17,IGF2BP1,IGF2BP3,KHDRBS1,HNRNPA0,U2AF2,NCBP2,LARP4B,LARP1,SERBP1,PABPC1,RBMX,EXOSC3,ZC3HAV1,DDX1,DDX3X,EIF2S1,EIF4G1,ILF3,PA2G4,RPL5,RPL10,RPL26,RPL38,RP…	86/-
5_Summary	CORUM	CORUM:5380	TRBP containing complex (DICER, RPL7A, EIF6, MOV10 and subunits of the 60S ribosomal particle)	-45.3854	-43.0631	4343,4736,6129,6130,6135,6136,6137,6138,6142,6143,6144,6155,6156,6158,6161,6164,6165,6168,6176,6181,9045,25873	MOV10,RPL10A,RPL7,RPL7A,RPL11,RPL12,RPL13,RPL15,RPL18A,RPL19,RPL21,RPL27,RPL30,RPL28,RPL32,RPL34,RPL35A,RPL37A,RPLP1,RPLP2,RPL14,RPL36	22/-
6_Summary	GO Biological Processes	GO:0050684	regulation of mRNA processing	-28.9592	-26.7363	677,1655,2332,3178,3181,3190,3191,3192,4686,4691,5725,5936,5976,6294,6428,6431,6432,6434,9444,9584,10521,10657,11338,22916,27316,2926,3185,3303,4869,6207,6231,6426,23450	ZFP36L1,DDX5,FMR1,HNRNPA1,HNRNPA2B1,HNRNPK,HNRNPL,HNRNPU,NCBP1,NCL,PTBP1,RBM4,UPF1,SAFB,SRSF3,SRSF6,SRSF7,TRA2B,QKI,RBM39,DDX17,KHDRBS1,U2AF2,NCBP2,RBMX,GRSF1,HNRNPF,HSPA1A,NPM1,RPS13,RPS26,SRSF1,SF3B3	33/-
7_Summary	GO Biological Processes	GO:0050657	nucleic acid transport	-26.5256	-24.1012	677,1660,2332,3178,3181,4686,4869,4904,5976,6311,6426,6428,6432,6741,8087,8106,8570,9444,9513,9775,9908,10189,10642,10643,22916,26097,51637,3192,292,6209,84946,1994,3838,9349	ZFP36L1,DHX9,FMR1,HNRNPA1,HNRNPA2B1,NCBP1,NPM1,YBX1,UPF1,ATXN2,SRSF1,SRSF3,SRSF7,SSB,FXR1,PABPN1,KHSRP,QKI,FXR2,EIF4A3,G3BP2,ALYREF,IGF2BP1,IGF2BP3,NCBP2,CHTOP,RTRAF,HNRNPU,SLC25A5,RPS15,LTV1,ELAVL1,KPNA2,RPL23	34/-
8_Summary	GO Biological Processes	GO:0022618	protein-RNA complex assembly	-25.6301	-23.4202	103,1660,1968,6125,6128,6134,6135,6147,6152,6169,6175,6193,6208,6209,6223,6232,6234,6426,6430,6431,6634,7520,8894,22907,23450,84844,1654,4869,4736,6129,6130,6154,6165,9045,10969,11224,23560,1778,1965,2332,4076,6188,6228,6311,7812,8087,9908,10146,11273,57674	ADAR,DHX9,EIF2S3,RPL5,RPL6,RPL10,RPL11,RPL23A,RPL24,RPL38,RPLP0,RPS5,RPS14,RPS15,RPS19,RPS27,RPS28,SRSF1,SRSF5,SRSF6,SNRPD3,XRCC5,EIF2S2,DHX30,SF3B3,PHF5A,DDX3X,NPM1,RPL10A,RPL7,RPL7A,RPL26,RPL35A,RPL14,EBNA1BP2,RPL35,GTPBP4,DYNC1H1,EIF2S1,FMR1,CAPRIN1,RPS3,RPS23,ATXN2,CSDE1,FXR1,G3BP2,G3BP1,ATXN2L,RNF213	50/-
9_Summary	CORUM	CORUM:1332	Large Drosha complex	-19.7326	-17.3891	1653,1654,1655,1665,3192,3608,3609,4670,9987,10521,11100,22913,1660,4686,6421,6426,6431,22916,221092,4691,10236	DDX1,DDX3X,DDX5,DHX15,HNRNPU,ILF2,ILF3,HNRNPM,HNRNPDL,DDX17,HNRNPUL1,RALY,DHX9,NCBP1,SFPQ,SRSF1,SRSF6,NCBP2,HNRNPUL2,NCL,HNRNPR	21/-
10_Summary	WikiPathways	WP3888	VEGFA VEGFR2 signaling	-18.5972	-16.258	998,1175,1981,2926,2932,3303,4343,4691,4736,6125,6129,6142,6154,6155,6181,6194,6205,6386,8813,8826,9100,9444,9513,9584,23196,23521,26986,27044,55379,91010,115098	CDC42,AP2S1,EIF4G1,GRSF1,GSK3B,HSPA1A,MOV10,NCL,RPL10A,RPL5,RPL7,RPL18A,RPL26,RPL27,RPLP2,RPS6,RPS11,SDCBP,DPM1,IQGAP1,USP10,QKI,FXR2,RBM39,FAM120A,RPL13A,PABPC1,SND1,LRRC59,FMNL3,CCDC124	31/-
11_Summary	GO Biological Processes	GO:0017148	negative regulation of translation	-15.8979	-13.5918	1654,1965,1981,2332,3609,4076,4691,4904,5936,6188,6726,9444,9775,10492,10642,10643,23367,23521,26135,55337,64506,1653,4686,4869,7812,10657,22916	DDX3X,EIF2S1,EIF4G1,FMR1,ILF3,CAPRIN1,NCL,YBX1,RBM4,RPS3,SRP9,QKI,EIF4A3,SYNCRIP,IGF2BP1,IGF2BP3,LARP1,RPL13A,SERBP1,SHFL,CPEB1,DDX1,NCBP1,NPM1,CSDE1,KHDRBS1,NCBP2	27/-
12_Summary	Reactome Gene Sets	R-HSA-1169410	Antiviral mechanism by IFN-stimulated genes	-14.8952	-12.6048	103,1660,1965,1968,1981,3303,3608,3609,3838,4869,6233,7311,7706,8638,8894,9775,10376,84617,4904,7726,24138,998,3181,3185,4478,6175,9987	ADAR,DHX9,EIF2S1,EIF2S3,EIF4G1,HSPA1A,ILF2,ILF3,KPNA2,NPM1,RPS27A,UBA52,TRIM25,OASL,EIF2S2,EIF4A3,TUBA1B,TUBB6,YBX1,TRIM26,IFIT5,CDC42,HNRNPA2B1,HNRNPF,MSN,RPLP0,HNRNPDL	27/-
13_Summary	GO Biological Processes	GO:0034063	stress granule assembly	-13.9831	-11.7078	1654,1778,1965,2332,6228,6311,7812,9908,10146,11273	DDX3X,DYNC1H1,EIF2S1,FMR1,RPS23,ATXN2,CSDE1,G3BP2,G3BP1,ATXN2L	10/-
14_Summary	GO Biological Processes	GO:0006413	translational initiation	-13.5728	-11.3085	1654,1965,1968,1981,4686,5936,6188,6189,6193,6218,8894,22916,23367,2547,3608,3609,7520,8570,51010,26986,23,6233,7311	DDX3X,EIF2S1,EIF2S3,EIF4G1,NCBP1,RBM4,RPS3,RPS3A,RPS5,RPS17,EIF2S2,NCBP2,LARP1,XRCC6,ILF2,ILF3,XRCC5,KHSRP,EXOSC3,PABPC1,ABCF1,RPS27A,UBA52	23/-
15_Summary	GO Biological Processes	GO:0050792	regulation of viral process	-12.8074	-10.5608	103,1654,1655,1660,2332,3609,3838,7706,7726,8638,10155,23367,24138,26986,55337,56829,57169,1653,1665,4343,4686,6210,9188,10146,10521,11100,64108	ADAR,DDX3X,DDX5,DHX9,FMR1,ILF3,KPNA2,TRIM25,TRIM26,OASL,TRIM28,LARP1,IFIT5,PABPC1,SHFL,ZC3HAV1,ZNFX1,DDX1,DHX15,MOV10,NCBP1,RPS15A,DDX21,G3BP1,DDX17,HNRNPUL1,RTP4	27/-
16_Summary	GO Biological Processes	GO:1903313	positive regulation of mRNA metabolic process	-11.5749	-9.35856	677,3184,4343,4686,4691,5976,6434,8087,8570,9444,9513,9567,9698,22916,26986,27316,51010,56829,292,2926,2932,23367,92140,2332,3303,4478	ZFP36L1,HNRNPD,MOV10,NCBP1,NCL,UPF1,TRA2B,FXR1,KHSRP,QKI,FXR2,GTPBP1,PUM1,NCBP2,PABPC1,RBMX,EXOSC3,ZC3HAV1,SLC25A5,GRSF1,GSK3B,LARP1,MTDH,FMR1,HSPA1A,MSN	26/-
17_Summary	GO Biological Processes	GO:1901798	positive regulation of signal transduction by p53 class mediator	-11.4961	-9.28292	1655,6135,6154,6167,6201,6209,6224,9349,9521,3190,4869,6125,1654,2932,3303,6187,6188,9188,23560,26354,103,2547,3181,3192,7520,8106,10155,1981,11137,11338,51637,6421,57805,55920,2332,9908	DDX5,RPL11,RPL26,RPL37,RPS7,RPS15,RPS20,RPL23,EEF1E1,HNRNPK,NPM1,RPL5,DDX3X,GSK3B,HSPA1A,RPS2,RPS3,DDX21,GTPBP4,GNL3,ADAR,XRCC6,HNRNPA2B1,HNRNPU,XRCC5,PABPN1,TRIM28,EIF4G1,PWP1,U2AF2,RTRAF,SFPQ,CCAR2,RCC2,FMR1,G3BP2	36/-
18_Summary	GO Biological Processes	GO:0045087	innate immune response	-10.9585	-8.76424	103,142,998,1653,1654,1660,1665,2197,2547,4841,6170,6421,7520,7706,7726,8349,8638,9181,9188,9782,9908,10146,10155,10492,23521,24138,55337,55646,56829,57169,1655,3303,6223,9698,988,3192,6188,10657,51010	ADAR,PARP1,CDC42,DDX1,DDX3X,DHX9,DHX15,FAU,XRCC6,NONO,RPL39,SFPQ,XRCC5,TRIM25,TRIM26,H2BC21,OASL,ARHGEF2,DDX21,MATR3,G3BP2,G3BP1,TRIM28,SYNCRIP,RPL13A,IFIT5,SHFL,LYAR,ZC3HAV1,ZNFX1,DDX5,HSPA1A,RPS19,PUM1,CDC5L,HNRNPU,RPS3,KHDRBS1,EXOSC3	39/-
19_Summary	GO Biological Processes	GO:0030490	maturation of SSU-rRNA	-10.8424	-8.83735	705,6202,6208,6217,6223,6227,6234,55720,85395	BYSL,RPS8,RPS14,RPS16,RPS19,RPS21,RPS28,TSR1,SLX9	9/-
20_Summary	CORUM	CORUM:5266	TNF-alpha/NF-kappa B signaling complex 6	-10.1136	-8.13186	6124,6128,6132,6156,6205,6207,1654	RPL4,RPL6,RPL8,RPL30,RPS11,RPS13,DDX3X	7/-
